# Supplementary material for: A family of oxychloride amorphous solid electrolytes for long-cycling all-solid-state lithium batteries
Source: Nat Commun. 2023 Jun 24;14:3780. doi: 10.1038/s41467-023-39197-8 (PMC10290651; doi:10.1038/s41467-023-39197-8)
Supplement: Supplementary file 3 — Source Data [file 41467_2023_39197_MOESM3_ESM.xlsx]

## Sheet: Fig 1a
x=1		x=1.1		x=1.2		x=1.3		x=1.4		x=1.5		x=1.6		x=1.8		x=1.9		x=2
2 theta (degree)	Intensity (arb. units)	2 theta (degree)	Intensity (arb. units)	2 theta (degree)	Intensity (arb. units)	2 theta (degree)	Intensity (arb. units)	2 theta (degree)	Intensity (arb. units)	2 theta (degree)	Intensity (arb. units)	2 theta (degree)	Intensity (arb. units)	2 theta (degree)	Intensity (arb. units)	2 theta (degree)	Intensity (arb. units)	2 theta (degree)	Intensity (arb. units)
15.0045	26.083	15.0045	25.698	15.0045	25.167	15.0045	25.104	15.0045	25.448	15.0045	23.271	15.0045	25.323	15.0045	24.802	15.0022	22.838	15.0045	22.792
15.025	26.49	15.025	24.354	15.025	25.104	15.025	23.75	15.025	24.708	15.025	23.76	15.025	25.458	15.025	26.063	15.0227	23.351	15.025	23.781
15.0455	26.479	15.0455	25.302	15.0455	24.188	15.0455	23.688	15.0455	24.198	15.0455	22.938	15.0455	25.208	15.0455	25.531	15.0432	24.01	15.0455	24.333
15.066	26.719	15.066	25.156	15.066	25.75	15.066	24.375	15.066	23.969	15.066	23.542	15.066	25.177	15.066	26.167	15.0637	22.565	15.066	24.229
15.0865	26.542	15.0865	25.208	15.0865	25.625	15.0865	23.521	15.0865	24.313	15.0865	22.76	15.0865	25.396	15.0865	26.448	15.0842	23.424	15.0865	24.646
15.107	27.781	15.107	25.417	15.107	24.938	15.107	23.99	15.107	23.927	15.107	23.229	15.107	24.708	15.107	26.521	15.1047	22.387	15.107	23.51
15.1275	26.292	15.1275	26.396	15.1275	25.333	15.1275	23.813	15.1275	24.427	15.1275	23.24	15.1275	24.51	15.1275	25.552	15.1252	23.455	15.1275	23.677
15.148	26.156	15.148	25.51	15.148	25.25	15.148	23.917	15.148	24.958	15.148	23.281	15.148	24.99	15.148	25.896	15.1457	22.859	15.148	23.823
15.1685	26.083	15.1685	25.448	15.1685	25.365	15.1685	23.667	15.1685	24.229	15.1685	23.438	15.1685	25.5	15.1685	25.781	15.1663	23.079	15.1685	24.042
15.189	28.031	15.189	25.26	15.189	25.49	15.189	24.094	15.189	24.24	15.189	23.281	15.189	24.771	15.189	26.083	15.1868	22.44	15.189	24.667
15.2095	27.333	15.2095	24.708	15.2095	25.729	15.2095	24.74	15.2095	24.469	15.2095	23.688	15.2095	25.479	15.2095	25.99	15.2073	22.419	15.2095	24.292
15.23	27	15.23	26.167	15.23	25.802	15.23	23.542	15.23	25.052	15.23	22.802	15.23	24.26	15.23	25.948	15.2278	23.759	15.23	24.375
15.2505	27.198	15.2505	25.604	15.2505	25.719	15.2505	25.021	15.2505	25.781	15.2505	23.052	15.2505	25.135	15.2505	24.385	15.2483	23.068	15.2505	23.26
15.271	27.625	15.271	25.406	15.271	25.625	15.271	23.969	15.271	24.146	15.271	22.656	15.271	24.469	15.271	25.021	15.2688	22.398	15.271	24.406
15.2915	26.115	15.2915	25.948	15.2915	25.417	15.2915	24.677	15.2915	25.479	15.2915	23.542	15.2915	25.156	15.2915	24.802	15.2893	22.869	15.2915	24.479
15.312	27.063	15.312	27.208	15.312	24.479	15.312	24.583	15.312	24.958	15.312	23.156	15.312	25.542	15.312	25.823	15.3098	23.382	15.312	24.969
15.3325	26.354	15.3325	25.844	15.3325	25.344	15.3325	23.906	15.3325	24.875	15.3325	22.448	15.3325	24.781	15.3325	26.01	15.3303	22.775	15.3325	24.677
15.353	27.302	15.353	25.281	15.353	25.333	15.353	25.292	15.353	24.979	15.353	23.531	15.353	25.083	15.353	26.25	15.3508	23.34	15.353	25.719
15.3735	26.771	15.3735	24.833	15.3735	24.688	15.3735	24.229	15.3735	24.646	15.3735	22.823	15.3735	25.021	15.3735	25.74	15.3713	22.346	15.3735	23.99
15.394	26.385	15.394	24.948	15.394	25.396	15.394	23.938	15.394	24.896	15.394	23.729	15.394	25.125	15.394	25.458	15.3918	22.817	15.394	24.292
15.4145	26.844	15.4145	25.917	15.4145	25.75	15.4145	24.104	15.4145	24.833	15.4145	23.281	15.4145	25.417	15.4145	25.917	15.4123	22.168	15.4145	24.385
15.435	27.219	15.435	25.615	15.435	25.323	15.435	24.198	15.435	25.365	15.435	22.375	15.435	25.646	15.435	26.427	15.4328	22.859	15.435	24.229
15.4555	26.5	15.4555	25.417	15.4555	25.417	15.4555	23.896	15.4555	24.823	15.4555	23.469	15.4555	25.458	15.4555	24.833	15.4533	22.429	15.4555	24.177
15.476	27.833	15.476	25.115	15.476	25.781	15.476	24.76	15.476	24.333	15.476	23.552	15.476	25.573	15.476	25.51	15.4738	22.67	15.476	25.167
15.4965	27.188	15.4965	25.354	15.4965	25.26	15.4965	24.448	15.4965	24.438	15.4965	25.063	15.4965	25.969	15.4965	25.865	15.4943	23.832	15.4965	25.125
15.517	26.24	15.517	25.563	15.517	25.552	15.517	25.073	15.517	24.99	15.517	23.667	15.517	25.5	15.517	25.896	15.5148	23.089	15.517	24.573
15.5375	25.844	15.5375	24.354	15.5375	26.094	15.5375	25.031	15.5375	24.625	15.5375	23.958	15.5375	24.979	15.5375	26.385	15.5353	23.33	15.5375	23.604
15.558	27.448	15.558	25.635	15.558	25.635	15.558	24.219	15.558	24.979	15.558	23.323	15.558	25.375	15.558	25.865	15.5558	23.079	15.558	24.875
15.5785	26.219	15.5785	25.083	15.5785	25.063	15.5785	24.469	15.5785	25.125	15.5785	24.396	15.5785	25.052	15.5785	25.688	15.5763	23.34	15.5785	24.208
15.599	26.958	15.599	24.563	15.599	25.594	15.599	25.125	15.599	25.25	15.599	24.01	15.599	25.667	15.599	25.708	15.5968	23.141	15.599	23.938
15.6195	26.74	15.6195	25.583	15.6195	25.25	15.6195	24.833	15.6195	24.875	15.6195	22.917	15.6195	24.833	15.6195	26.104	15.6173	22.733	15.6195	24.438
15.64	27.604	15.64	25.823	15.64	25.521	15.64	25.708	15.64	24.802	15.64	23.479	15.64	24.885	15.64	26.354	15.6378	22.921	15.64	24.458
15.6605	26.104	15.6605	25.552	15.6605	25.094	15.6605	24.99	15.6605	25.188	15.6605	24.198	15.6605	24.583	15.6605	26.406	15.6583	23.183	15.6605	23.885
15.681	26.927	15.681	25.01	15.681	24.573	15.681	24.5	15.681	25.021	15.681	23.823	15.681	25.344	15.681	25.188	15.6788	23.026	15.681	24.271
15.7015	26.427	15.7015	26.219	15.7015	25.677	15.7015	24.76	15.7015	25.396	15.7015	24.104	15.7015	24.375	15.7015	25.656	15.6993	23.12	15.7015	24.958
15.722	27.125	15.722	24.854	15.722	25.635	15.722	25.26	15.722	24.813	15.722	24.198	15.722	25.281	15.722	26.031	15.7198	23.466	15.722	24.448
15.7425	26.75	15.7425	25.385	15.7425	25.99	15.7425	23.917	15.7425	24.563	15.7425	24.469	15.7425	25.479	15.7425	26.094	15.7403	22.649	15.7425	24.542
15.763	25.865	15.763	25.521	15.763	25.573	15.763	24.615	15.763	24.5	15.763	23.583	15.763	25.333	15.763	25.76	15.7608	23.958	15.763	24.833
15.7835	25.969	15.7835	26.177	15.7835	25.479	15.7835	24.885	15.7835	24.927	15.7835	23.385	15.7835	25.573	15.7835	26.688	15.7813	23.34	15.7835	24.531
15.804	26.281	15.804	25.865	15.804	25.438	15.804	24.188	15.804	24.99	15.804	24.646	15.804	25.406	15.804	26.167	15.8018	22.88	15.804	24.156
15.8245	26.052	15.8245	25.448	15.8245	25.74	15.8245	24.844	15.8245	23.813	15.8245	24.427	15.8245	25.135	15.8245	26.104	15.8223	24.325	15.8245	25.26
15.845	28.292	15.845	26.49	15.845	25.781	15.845	24.76	15.845	24.594	15.845	23.729	15.845	25.083	15.845	25.958	15.8428	23.162	15.845	23.969
15.8655	26.292	15.8655	25.99	15.8655	25.719	15.8655	25.49	15.8655	25.021	15.8655	24.594	15.8655	26.531	15.8655	25.427	15.8633	22.932	15.8655	25.792
15.886	27.042	15.886	25.667	15.886	25.583	15.886	25.313	15.886	24.604	15.886	24.75	15.886	25.552	15.886	26.104	15.8838	24.691	15.886	24.875
15.9065	25.583	15.9065	25.49	15.9065	25.813	15.9065	24.667	15.9065	24.594	15.9065	24.156	15.9065	25.427	15.9065	26.021	15.9043	23.236	15.9065	24.729
15.927	27.542	15.927	26.333	15.927	26.844	15.927	24.677	15.927	25.052	15.927	23.719	15.927	26.115	15.927	25.635	15.9248	23.654	15.927	24.333
15.9475	26.635	15.9475	26.906	15.9475	25.823	15.9475	24.188	15.9475	23.646	15.9475	24.125	15.9475	26.177	15.9475	25.344	15.9453	23.361	15.9475	24.677
15.968	26.448	15.968	26.26	15.968	26.188	15.968	24.177	15.968	25.115	15.968	24.75	15.968	25.781	15.968	26.24	15.9658	24	15.968	24.75
15.9885	27.042	15.9885	26.531	15.9885	25.646	15.9885	24.76	15.9885	25.365	15.9885	23.51	15.9885	26.406	15.9885	25.5	15.9863	23.257	15.9885	26.052
16.009	27.469	16.009	25.698	16.009	26.031	16.009	24.594	16.009	25.385	16.009	24.333	16.009	25.938	16.009	25.625	16.0068	23.539	16.009	25.74
16.0295	26.896	16.0295	25.708	16.0295	25.875	16.0295	25.573	16.0295	25.667	16.0295	24.542	16.0295	26	16.0295	26.313	16.0273	24.492	16.0295	24.542
16.05	26.25	16.05	25.615	16.05	25.844	16.05	25.052	16.05	24.99	16.05	24.135	16.05	25.573	16.05	25.854	16.0478	23.414	16.05	24.427
16.0705	27.635	16.0705	26.5	16.0705	26.365	16.0705	24.292	16.0705	25.365	16.0705	24.573	16.0705	25.813	16.0705	26.948	16.0683	24.67	16.0705	25.708
16.091	26.99	16.091	25.979	16.091	26.188	16.091	24.552	16.091	25.073	16.091	25.135	16.091	25.323	16.091	25.583	16.0888	23.12	16.091	25.094
16.1115	27.573	16.1115	25.719	16.1115	26.333	16.1115	25.771	16.1115	25.313	16.1115	24.979	16.1115	25.01	16.1115	25.938	16.1093	24.66	16.1115	25.49
16.132	27.052	16.132	26.385	16.132	25.979	16.132	25.458	16.132	25.26	16.132	23.708	16.132	25.583	16.132	26.667	16.1298	24.199	16.132	24.917
16.1525	26.49	16.1525	25.833	16.1525	25.698	16.1525	25.719	16.1525	26.573	16.1525	24.479	16.1525	26.313	16.1525	27.26	16.1503	24.052	16.1525	25.427
16.173	27.531	16.173	26.031	16.173	26.854	16.173	25.521	16.173	26.344	16.173	24.115	16.173	25.635	16.173	25.375	16.1708	23.623	16.173	25.677
16.1935	27.448	16.1935	26.156	16.1935	25.635	16.1935	26.271	16.1935	26.01	16.1935	24.042	16.1935	26	16.1935	25.292	16.1913	23.236	16.1935	24.969
16.214	26.51	16.214	26.917	16.214	25.406	16.214	25.344	16.214	25.615	16.214	24.521	16.214	25.281	16.214	25.229	16.2118	24.691	16.214	25.229
16.2345	28.563	16.2345	25.938	16.2345	27.24	16.2345	24.906	16.2345	25.927	16.2345	24.333	16.2345	26.083	16.2345	26.333	16.2323	23.738	16.2345	25.719
16.255	27.125	16.255	26.083	16.255	26.01	16.255	25.26	16.255	24.542	16.255	24.448	16.255	26.344	16.255	27.125	16.2528	24.67	16.255	26.771
16.2755	28.51	16.2755	27.448	16.2755	25.948	16.2755	26.229	16.2755	24.948	16.2755	24.229	16.2755	26.135	16.2755	26.615	16.2733	25.141	16.2755	25.417
16.296	27.281	16.296	25.719	16.296	25.74	16.296	25.104	16.296	26.49	16.296	24.469	16.296	26.031	16.296	26.677	16.2938	23.78	16.296	25.365
16.3165	27.938	16.3165	26.792	16.3165	26.75	16.3165	26.156	16.3165	25.75	16.3165	24.177	16.3165	25.771	16.3165	26.292	16.3143	24.021	16.3165	26.354
16.337	27.208	16.337	27.385	16.337	26.302	16.337	26.083	16.337	25.99	16.337	23.885	16.337	25.875	16.337	25.594	16.3348	24.419	16.337	25.417
16.3576	27.146	16.3576	26.646	16.3576	25.49	16.3576	25.563	16.3576	26.063	16.3576	24.135	16.3576	26.01	16.3576	25.365	16.3553	23.77	16.3576	25.542
16.3781	26.75	16.3781	27.208	16.3781	26.208	16.3781	25.594	16.3781	25.698	16.3781	25.042	16.3781	26.354	16.3781	26.375	16.3758	24.817	16.3781	25.042
16.3986	27.958	16.3986	26.583	16.3986	26.167	16.3986	25.5	16.3986	24.531	16.3986	24.969	16.3986	26.938	16.3986	26.969	16.3963	24.628	16.3986	25.458
16.4191	27.813	16.4191	26.948	16.4191	25.677	16.4191	26.01	16.4191	26.438	16.4191	25.188	16.4191	26.552	16.4191	26.76	16.4168	24.346	16.4191	25.906
16.4396	28.76	16.4396	27.146	16.4396	27.406	16.4396	27.052	16.4396	25.302	16.4396	24.813	16.4396	26.146	16.4396	26.594	16.4373	24.754	16.4396	25.969
16.4601	28.635	16.4601	27.167	16.4601	26.573	16.4601	25.573	16.4601	25.573	16.4601	25.51	16.4601	26.406	16.4601	26.875	16.4578	23.77	16.4601	26.604
16.4806	28.354	16.4806	27.135	16.4806	26.344	16.4806	25.656	16.4806	25.906	16.4806	24.958	16.4806	26.656	16.4806	26.938	16.4783	24.984	16.4806	25.958
16.5011	28.135	16.5011	26.26	16.5011	27.25	16.5011	25.667	16.5011	25.688	16.5011	25.104	16.5011	26.74	16.5011	26.26	16.4988	24.628	16.5011	26.688
16.5216	27.802	16.5216	27.5	16.5216	26.219	16.5216	26.656	16.5216	25.75	16.5216	24.354	16.5216	25.833	16.5216	27	16.5193	24	16.5216	26.875
16.5421	28.521	16.5421	27.333	16.5421	26.354	16.5421	26.167	16.5421	26.531	16.5421	24.719	16.5421	26.979	16.5421	26.552	16.5398	25.152	16.5421	26.094
16.5626	28.104	16.5626	27.229	16.5626	27.313	16.5626	25.99	16.5626	26	16.5626	24.604	16.5626	27.115	16.5626	26.917	16.5603	24.461	16.5626	25.75
16.5831	27.542	16.5831	26.906	16.5831	26.708	16.5831	26.583	16.5831	26.063	16.5831	24.667	16.5831	27.01	16.5831	26.198	16.5808	24.429	16.5831	25.333
16.6036	28.042	16.6036	26.354	16.6036	26.208	16.6036	25.667	16.6036	25.51	16.6036	25.115	16.6036	26.375	16.6036	25.615	16.6013	24.984	16.6036	26.146
16.6241	28	16.6241	26.333	16.6241	27.906	16.6241	26.281	16.6241	24.958	16.6241	25.427	16.6241	26.177	16.6241	26.573	16.6218	24.429	16.6241	25.49
16.6446	28.26	16.6446	27.333	16.6446	26	16.6446	26.073	16.6446	26.823	16.6446	25.458	16.6446	26.917	16.6446	26.552	16.6423	25.372	16.6446	26.583
16.6651	28.063	16.6651	28.198	16.6651	27.583	16.6651	25.729	16.6651	25.958	16.6651	24.781	16.6651	25.979	16.6651	27.531	16.6628	24.754	16.6651	26.25
16.6856	29.427	16.6856	26.844	16.6856	26.5	16.6856	26.521	16.6856	26.531	16.6856	24.635	16.6856	26.406	16.6856	26.667	16.6833	25.194	16.6856	25.583
16.7061	28.542	16.7061	26.583	16.7061	27.865	16.7061	25.625	16.7061	25.823	16.7061	24.5	16.7061	27.021	16.7061	26.26	16.7038	24.723	16.7061	25.958
16.7266	28.396	16.7266	27.344	16.7266	27.771	16.7266	25.146	16.7266	26.573	16.7266	25.875	16.7266	26.875	16.7266	27.188	16.7243	24.293	16.7266	25.823
16.7471	28.01	16.7471	28.448	16.7471	27.625	16.7471	25.896	16.7471	26.292	16.7471	24.188	16.7471	27.052	16.7471	26.833	16.7448	24.314	16.7471	25.74
16.7676	29.781	16.7676	27.771	16.7676	27.469	16.7676	25.479	16.7676	26.604	16.7676	25.042	16.7676	26.76	16.7676	26.854	16.7653	24.817	16.7676	26.344
16.7881	29.198	16.7881	27.563	16.7881	27.208	16.7881	26.365	16.7881	26.469	16.7881	26.021	16.7881	26.698	16.7881	26.854	16.7858	24.911	16.7881	25.76
16.8086	28.208	16.8086	27.302	16.8086	26.146	16.8086	26.625	16.8086	26.146	16.8086	25.083	16.8086	26.896	16.8086	27.229	16.8063	26.157	16.8086	26.271
16.8291	29.75	16.8291	26.833	16.8291	26.594	16.8291	27.208	16.8291	26.583	16.8291	25	16.8291	27.156	16.8291	27.104	16.8268	25.026	16.8291	26.531
16.8496	29.354	16.8496	26.625	16.8496	27.479	16.8496	27.771	16.8496	26.656	16.8496	25.219	16.8496	27.781	16.8496	27.76	16.8473	24.89	16.8496	26.063
16.8701	28.229	16.8701	26.5	16.8701	27.531	16.8701	27.198	16.8701	25.719	16.8701	25.708	16.8701	27.542	16.8701	26.083	16.8678	24.848	16.8701	25.583
16.8906	28.75	16.8906	27.021	16.8906	27.448	16.8906	27.281	16.8906	27.271	16.8906	25.74	16.8906	26.708	16.8906	28.427	16.8883	25.654	16.8906	26.302
16.9111	29.104	16.9111	26.958	16.9111	26.885	16.9111	26.25	16.9111	26.146	16.9111	25.219	16.9111	26.969	16.9111	26.448	16.9088	24.607	16.9111	25.979
16.9316	29.271	16.9316	27.333	16.9316	27.438	16.9316	26.719	16.9316	26.385	16.9316	24.917	16.9316	25.865	16.9316	27.823	16.9293	25.445	16.9316	26.75
16.9521	27.76	16.9521	27.188	16.9521	27.458	16.9521	25.313	16.9521	27.51	16.9521	26.073	16.9521	26.906	16.9521	26.76	16.9498	24.597	16.9521	26.781
16.9726	29.083	16.9726	27.49	16.9726	27.448	16.9726	27.969	16.9726	27.479	16.9726	25.458	16.9726	28.177	16.9726	28.104	16.9703	25.089	16.9726	26.094
16.9931	29.219	16.9931	27.635	16.9931	27.271	16.9931	26.885	16.9931	26.875	16.9931	25.792	16.9931	27.323	16.9931	28.115	16.9908	25.194	16.9931	26.781
17.0136	29	17.0136	26.854	17.0136	26.792	17.0136	26.135	17.0136	26.583	17.0136	26.094	17.0136	27.063	17.0136	26.76	17.0113	25.351	17.0136	27.302
17.0341	29.156	17.0341	27.979	17.0341	27.948	17.0341	27.167	17.0341	26.271	17.0341	25.302	17.0341	26.771	17.0341	26.958	17.0318	23.592	17.0341	26.646
17.0546	28.688	17.0546	27.5	17.0546	26.688	17.0546	26.625	17.0546	26.229	17.0546	25.51	17.0546	27.76	17.0546	27.031	17.0523	25.016	17.0546	27.188
17.0751	29.115	17.0751	27.115	17.0751	27.021	17.0751	27.021	17.0751	26.969	17.0751	25.385	17.0751	28.156	17.0751	27.281	17.0728	25.382	17.0751	26.74
17.0956	27.969	17.0956	27.552	17.0956	27.271	17.0956	27.021	17.0956	26.917	17.0956	26.313	17.0956	26.438	17.0956	27.063	17.0933	24.974	17.0956	26.438
17.1161	29.198	17.1161	28.406	17.1161	27.313	17.1161	26.646	17.1161	27.729	17.1161	25.021	17.1161	27.927	17.1161	27.583	17.1138	24.869	17.1161	26.542
17.1366	29.073	17.1366	27.698	17.1366	27.375	17.1366	27.156	17.1366	26.802	17.1366	25.896	17.1366	28.021	17.1366	26.74	17.1343	26.021	17.1366	26.854
17.1571	29.417	17.1571	27.74	17.1571	27.135	17.1571	27.656	17.1571	27.333	17.1571	25.417	17.1571	27.542	17.1571	27.75	17.1548	25.665	17.1571	27.188
17.1776	29.667	17.1776	26.823	17.1776	28.313	17.1776	28.281	17.1776	26.958	17.1776	26.083	17.1776	28.156	17.1776	28.063	17.1753	25.351	17.1776	26.875
17.1981	29.563	17.1981	27.5	17.1981	28.188	17.1981	27.25	17.1981	27.146	17.1981	25.906	17.1981	27.844	17.1981	27.021	17.1958	24.932	17.1981	26.667
17.2186	29.792	17.2186	27.354	17.2186	27	17.2186	26.563	17.2186	26.646	17.2186	26.063	17.2186	26.969	17.2186	27.844	17.2163	24.817	17.2186	27.323
17.2391	29.198	17.2391	27.229	17.2391	28.104	17.2391	26.292	17.2391	26.896	17.2391	26.01	17.2391	27.083	17.2391	27.49	17.2369	24.712	17.2391	27.479
17.2596	28.5	17.2596	27.833	17.2596	26.906	17.2596	27.052	17.2596	26.625	17.2596	26.323	17.2596	26.344	17.2596	28.26	17.2574	25.162	17.2596	26.813
17.2801	29.344	17.2801	26.958	17.2801	27.26	17.2801	26.656	17.2801	26.969	17.2801	26.208	17.2801	26.802	17.2801	27.938	17.2779	25.539	17.2801	26.938
17.3006	30.25	17.3006	27.521	17.3006	27.729	17.3006	26.833	17.3006	27.094	17.3006	26.01	17.3006	26.75	17.3006	27.625	17.2984	25.298	17.3006	27.01
17.3211	28.99	17.3211	26.979	17.3211	27.031	17.3211	27.781	17.3211	27.76	17.3211	25.76	17.3211	28.271	17.3211	26.5	17.3189	25.864	17.3211	26.135
17.3416	29.708	17.3416	27.323	17.3416	27.906	17.3416	27.885	17.3416	27.844	17.3416	26.125	17.3416	27.24	17.3416	27.51	17.3394	26.346	17.3416	27.125
17.3621	29.688	17.3621	26.823	17.3621	27.656	17.3621	26.5	17.3621	27.188	17.3621	26.083	17.3621	27.302	17.3621	27.01	17.3599	26.168	17.3621	26.177
17.3826	29.229	17.3826	27.927	17.3826	27.906	17.3826	27.042	17.3826	28.021	17.3826	25.646	17.3826	27.917	17.3826	26.521	17.3804	25.382	17.3826	27.719
17.4031	29.281	17.4031	28.177	17.4031	27.146	17.4031	25.781	17.4031	27.208	17.4031	25.948	17.4031	27.198	17.4031	27.677	17.4009	25.885	17.4031	27.615
17.4236	28.792	17.4236	27.792	17.4236	27.25	17.4236	27.219	17.4236	26.448	17.4236	26.479	17.4236	26.979	17.4236	27.906	17.4214	26.168	17.4236	27.135
17.4441	29.333	17.4441	27.969	17.4441	27.365	17.4441	27.938	17.4441	26.875	17.4441	27.156	17.4441	28.146	17.4441	27.031	17.4419	24.963	17.4441	27.729
17.4646	30.052	17.4646	27.406	17.4646	28.052	17.4646	28.25	17.4646	27.615	17.4646	25.708	17.4646	28.104	17.4646	27.844	17.4624	25.215	17.4646	27.271
17.4851	30.01	17.4851	28.25	17.4851	27.927	17.4851	27.135	17.4851	27.469	17.4851	25.49	17.4851	27.698	17.4851	27.604	17.4829	24.639	17.4851	26.927
17.5056	28.344	17.5056	28.385	17.5056	28.198	17.5056	27.115	17.5056	27.406	17.5056	26.719	17.5056	26.906	17.5056	27.74	17.5034	25.707	17.5056	26.833
17.5261	30.552	17.5261	27.927	17.5261	27.646	17.5261	27.344	17.5261	26.969	17.5261	26.5	17.5261	27.302	17.5261	27.385	17.5239	25.644	17.5261	27.531
17.5466	29.667	17.5466	27.5	17.5466	29.115	17.5466	26.74	17.5466	28.083	17.5466	26.635	17.5466	28.063	17.5466	26.979	17.5444	25.592	17.5466	27.25
17.5671	29.031	17.5671	27.344	17.5671	27.406	17.5671	27.25	17.5671	27.469	17.5671	26.771	17.5671	28.177	17.5671	27.885	17.5649	25.319	17.5671	27.323
17.5876	29.323	17.5876	27.073	17.5876	28.448	17.5876	27.896	17.5876	26.729	17.5876	26.24	17.5876	27.552	17.5876	27.135	17.5854	25.487	17.5876	27.917
17.6081	29.167	17.6081	27.281	17.6081	27.156	17.6081	27.719	17.6081	27.552	17.6081	26.01	17.6081	27.917	17.6081	28.25	17.6059	25.351	17.6081	26.917
17.6286	31.198	17.6286	28.469	17.6286	27.406	17.6286	27.906	17.6286	27.167	17.6286	26.115	17.6286	26.823	17.6286	26.104	17.6264	25.99	17.6286	26.656
17.6491	30.25	17.6491	28.938	17.6491	27.583	17.6491	27.094	17.6491	26.979	17.6491	26.635	17.6491	27.51	17.6491	28.365	17.6469	25.424	17.6491	26.833
17.6696	30.615	17.6696	28.344	17.6696	28.281	17.6696	27.333	17.6696	28	17.6696	26.667	17.6696	27.302	17.6696	27.875	17.6674	25.634	17.6696	26.813
17.6901	29.25	17.6901	28.635	17.6901	27.885	17.6901	28.26	17.6901	28.063	17.6901	26.625	17.6901	26.969	17.6901	27.354	17.6879	26.105	17.6901	26.177
17.7106	30.323	17.7106	27.177	17.7106	27.677	17.7106	27.573	17.7106	28.229	17.7106	26.26	17.7106	27.729	17.7106	27.5	17.7084	25.56	17.7106	27.99
17.7311	29.521	17.7311	28.083	17.7311	28.51	17.7311	27.25	17.7311	28.281	17.7311	25.917	17.7311	27.188	17.7311	29.01	17.7289	24.398	17.7311	28.656
17.7516	29.375	17.7516	27.438	17.7516	27.875	17.7516	28.906	17.7516	28.115	17.7516	27.271	17.7516	28.563	17.7516	29.115	17.7494	25.309	17.7516	27.667
17.7721	30.49	17.7721	28.479	17.7721	27.792	17.7721	26.208	17.7721	28.188	17.7721	25.917	17.7721	28.115	17.7721	27.542	17.7699	25.979	17.7721	28.01
17.7926	28.875	17.7926	26.781	17.7926	27.344	17.7926	28.583	17.7926	27.344	17.7926	26.531	17.7926	27.813	17.7926	27.042	17.7904	25.571	17.7926	25.948
17.8131	30.583	17.8131	28.771	17.8131	27.104	17.8131	27.583	17.8131	28.25	17.8131	26.25	17.8131	28.323	17.8131	27.875	17.8109	25.979	17.8131	27.042
17.8336	30.479	17.8336	28.177	17.8336	27.99	17.8336	27.719	17.8336	27.729	17.8336	26.75	17.8336	26.885	17.8336	27.479	17.8314	25.455	17.8336	27.094
17.8541	29.083	17.8541	27.583	17.8541	27.5	17.8541	27.635	17.8541	27.688	17.8541	26.479	17.8541	27.615	17.8541	28.865	17.8519	25.445	17.8541	27.354
17.8746	29.75	17.8746	27.75	17.8746	27.635	17.8746	26.479	17.8746	28.594	17.8746	26.031	17.8746	27.156	17.8746	27.583	17.8724	25.948	17.8746	27.615
17.8951	30.167	17.8951	28.385	17.8951	28.063	17.8951	27.25	17.8951	27.542	17.8951	26.719	17.8951	27.125	17.8951	28.156	17.8929	25.927	17.8951	27.479
17.9156	29.063	17.9156	28.167	17.9156	27.958	17.9156	27.063	17.9156	27.917	17.9156	25.865	17.9156	27.688	17.9156	28.073	17.9134	25.361	17.9156	28.073
17.9361	30.333	17.9361	28.219	17.9361	28.646	17.9361	27.885	17.9361	27.635	17.9361	26.573	17.9361	28.229	17.9361	27.198	17.9339	26.01	17.9361	28.667
17.9566	30.146	17.9566	28.542	17.9566	27.594	17.9566	27.333	17.9566	27.76	17.9566	26.229	17.9566	26.896	17.9566	27.333	17.9544	26.304	17.9566	27.156
17.9771	28.646	17.9771	29.24	17.9771	27.844	17.9771	27.823	17.9771	26.865	17.9771	27.135	17.9771	28.229	17.9771	28.031	17.9749	25.99	17.9771	28.854
17.9976	30.469	17.9976	28.833	17.9976	27.583	17.9976	27.813	17.9976	27.531	17.9976	27.073	17.9976	27.146	17.9976	26.76	17.9954	26.063	17.9976	27.396
18.0181	29.021	18.0181	28.75	18.0181	28.292	18.0181	28.552	18.0181	28.01	18.0181	26.865	18.0181	28.094	18.0181	27.76	18.0159	26.178	18.0181	27.115
18.0386	30.354	18.0386	27.854	18.0386	26.99	18.0386	28.51	18.0386	26.979	18.0386	26.615	18.0386	28.167	18.0386	27.802	18.0364	26.063	18.0386	28.052
18.0591	30.01	18.0591	28.604	18.0591	27.76	18.0591	27.167	18.0591	27.844	18.0591	25.75	18.0591	28.167	18.0591	28.167	18.0569	25.728	18.0591	26.156
18.0796	29.313	18.0796	27.458	18.0796	28.594	18.0796	27.781	18.0796	27.865	18.0796	26.188	18.0796	27.333	18.0796	28.083	18.0774	26.136	18.0796	27.667
18.1001	29.49	18.1001	28.344	18.1001	28.167	18.1001	28.469	18.1001	27.885	18.1001	26.948	18.1001	28.146	18.1001	28.042	18.0979	25.665	18.1001	28.698
18.1206	30.219	18.1206	28.865	18.1206	26.927	18.1206	28.135	18.1206	28.396	18.1206	26.167	18.1206	27.854	18.1206	29.104	18.1184	25.194	18.1206	27.521
18.1411	30.802	18.1411	28.271	18.1411	28.49	18.1411	27	18.1411	27.635	18.1411	26.719	18.1411	26.76	18.1411	28.854	18.1389	25.236	18.1411	27.948
18.1616	29.677	18.1616	27.792	18.1616	28.208	18.1616	27.052	18.1616	27.771	18.1616	27.177	18.1616	27.771	18.1616	26.99	18.1594	24.921	18.1616	28.26
18.1821	29.01	18.1821	27.531	18.1821	28.417	18.1821	27.823	18.1821	27.156	18.1821	26.646	18.1821	28.073	18.1821	27.927	18.1799	24.775	18.1821	27.813
18.2026	29.917	18.2026	28.979	18.2026	27.896	18.2026	28.427	18.2026	27.552	18.2026	26.802	18.2026	27.781	18.2026	29.01	18.2004	25.351	18.2026	28
18.2231	29.396	18.2231	28.583	18.2231	28.417	18.2231	28.125	18.2231	27.865	18.2231	25.906	18.2231	28.427	18.2231	26.49	18.2209	25.99	18.2231	27.5
18.2436	28.865	18.2436	28.042	18.2436	27.563	18.2436	28.708	18.2436	28.219	18.2436	25.698	18.2436	27.146	18.2436	27.469	18.2414	26.168	18.2436	27.719
18.2641	29.813	18.2641	28.51	18.2641	28.302	18.2641	27.854	18.2641	27.396	18.2641	27.729	18.2641	27.427	18.2641	27.729	18.2619	26.105	18.2641	27.5
18.2846	29.177	18.2846	27.208	18.2846	27.656	18.2846	27.969	18.2846	27.26	18.2846	25.865	18.2846	28.01	18.2846	27.781	18.2824	25.801	18.2846	27.25
18.3051	29.938	18.3051	28.25	18.3051	28.531	18.3051	28.313	18.3051	27.677	18.3051	26.823	18.3051	27.229	18.3051	27.583	18.3029	25.717	18.3051	27.208
18.3256	29.5	18.3256	28.156	18.3256	28.208	18.3256	28.469	18.3256	27.365	18.3256	27.021	18.3256	28.229	18.3256	27.885	18.3234	26.607	18.3256	27.323
18.3461	29.094	18.3461	27.396	18.3461	28.417	18.3461	27.448	18.3461	27.885	18.3461	26.927	18.3461	26.729	18.3461	27.958	18.3439	26.398	18.3461	28.969
18.3666	29.365	18.3666	27.438	18.3666	28.385	18.3666	27.344	18.3666	27.667	18.3666	27.698	18.3666	27.719	18.3666	27.698	18.3644	26.105	18.3666	27.281
18.3871	29.802	18.3871	27.615	18.3871	27.25	18.3871	28.146	18.3871	26.792	18.3871	26.417	18.3871	27.24	18.3871	28.406	18.3849	25.853	18.3871	26.885
18.4076	27.969	18.4076	27.167	18.4076	27.469	18.4076	27.042	18.4076	27.896	18.4076	26.323	18.4076	27.042	18.4076	28.052	18.4054	26.136	18.4076	27
18.4282	29.854	18.4282	27.76	18.4282	28.865	18.4282	27.417	18.4282	26.469	18.4282	25.948	18.4282	27.365	18.4282	27.833	18.4259	25.78	18.4282	27.594
18.4487	28.365	18.4487	28.771	18.4487	28.125	18.4487	28.708	18.4487	27.469	18.4487	26.26	18.4487	28.198	18.4487	27.667	18.4464	25.33	18.4487	27.531
18.4692	28.271	18.4692	27.365	18.4692	27.396	18.4692	27.74	18.4692	27.26	18.4692	25.385	18.4692	28.219	18.4692	27.844	18.4669	25.623	18.4692	26.917
18.4897	28.146	18.4897	28.052	18.4897	28.01	18.4897	27.552	18.4897	27.656	18.4897	26.375	18.4897	28.323	18.4897	28.406	18.4874	26.251	18.4897	26.885
18.5102	27.51	18.5102	27.448	18.5102	28.625	18.5102	26.948	18.5102	26.958	18.5102	26.698	18.5102	28.313	18.5102	28.5	18.5079	25.948	18.5102	28
18.5307	28.271	18.5307	27.802	18.5307	27.573	18.5307	27.469	18.5307	27.677	18.5307	25.75	18.5307	28.396	18.5307	27.49	18.5284	25.236	18.5307	27.698
18.5512	29.615	18.5512	27.26	18.5512	27.25	18.5512	26.885	18.5512	27.26	18.5512	27.063	18.5512	27.635	18.5512	26.729	18.5489	25.958	18.5512	27.448
18.5717	29.01	18.5717	26.844	18.5717	27.708	18.5717	27.49	18.5717	28.531	18.5717	26.448	18.5717	26.792	18.5717	27.208	18.5694	26.785	18.5717	27.688
18.5922	28.76	18.5922	27.552	18.5922	27.615	18.5922	26.229	18.5922	28.219	18.5922	26.344	18.5922	26.688	18.5922	26.979	18.5899	25.916	18.5922	28.031
18.6127	29.188	18.6127	27.677	18.6127	27.146	18.6127	27.375	18.6127	27.625	18.6127	26.813	18.6127	26.927	18.6127	27.625	18.6104	25.34	18.6127	27.323
18.6332	28.5	18.6332	27.229	18.6332	28.271	18.6332	27.604	18.6332	26.854	18.6332	26.156	18.6332	27.26	18.6332	26.75	18.6309	25.131	18.6332	28.198
18.6537	30.135	18.6537	27.75	18.6537	26.542	18.6537	28.083	18.6537	27.635	18.6537	26.531	18.6537	27.302	18.6537	27.594	18.6514	25.864	18.6537	26.927
18.6742	29.573	18.6742	27.198	18.6742	27.063	18.6742	26.677	18.6742	27.354	18.6742	25.938	18.6742	27.573	18.6742	27.594	18.6719	25.56	18.6742	26.177
18.6947	28.458	18.6947	27.792	18.6947	28.396	18.6947	26.625	18.6947	27.802	18.6947	26.271	18.6947	26.667	18.6947	26.99	18.6924	25.738	18.6947	26.625
18.7152	28.573	18.7152	27.563	18.7152	26.969	18.7152	27.906	18.7152	27.5	18.7152	26.417	18.7152	27.115	18.7152	27.875	18.7129	24.754	18.7152	27.271
18.7357	29.271	18.7357	27.896	18.7357	28.906	18.7357	27.104	18.7357	27.677	18.7357	27.01	18.7357	28.052	18.7357	26.969	18.7334	25.571	18.7357	28.333
18.7562	28.552	18.7562	26.854	18.7562	27.625	18.7562	27.135	18.7562	27.667	18.7562	25.917	18.7562	26.844	18.7562	27.469	18.7539	24.869	18.7562	27.219
18.7767	28.833	18.7767	28.073	18.7767	28.083	18.7767	26.781	18.7767	27.917	18.7767	26.229	18.7767	27.198	18.7767	26.969	18.7744	25.832	18.7767	27.688
18.7972	28.365	18.7972	28.344	18.7972	27.031	18.7972	27.5	18.7972	26.823	18.7972	26.021	18.7972	27.49	18.7972	26.531	18.7949	26.471	18.7972	27.594
18.8177	28.396	18.8177	27.135	18.8177	27.208	18.8177	27.719	18.8177	28.115	18.8177	25.406	18.8177	26.406	18.8177	27.417	18.8154	25.529	18.8177	26.229
18.8382	28.792	18.8382	27.01	18.8382	27.844	18.8382	27.573	18.8382	27.656	18.8382	27.646	18.8382	27.188	18.8382	27.969	18.8359	25.204	18.8382	27.25
18.8587	28.281	18.8587	26.604	18.8587	26.604	18.8587	26.052	18.8587	27.396	18.8587	25.76	18.8587	27.854	18.8587	26.865	18.8564	24.607	18.8587	28.021
18.8792	28.698	18.8792	27.469	18.8792	27.615	18.8792	26.479	18.8792	27.938	18.8792	26.26	18.8792	27.375	18.8792	27.531	18.8769	24.963	18.8792	27.646
18.8997	28.729	18.8997	27.354	18.8997	27.958	18.8997	27.292	18.8997	27.104	18.8997	25.167	18.8997	27.292	18.8997	27.865	18.8974	25.215	18.8997	27.156
18.9202	27.917	18.9202	27.625	18.9202	26.802	18.9202	27.188	18.9202	26.667	18.9202	25.406	18.9202	26.406	18.9202	27.073	18.9179	24.178	18.9202	26.802
18.9407	28.313	18.9407	27.188	18.9407	27.521	18.9407	27.146	18.9407	27.604	18.9407	25.948	18.9407	26.656	18.9407	26.708	18.9384	24.649	18.9407	27
18.9612	28.854	18.9612	27.354	18.9612	27.25	18.9612	27.427	18.9612	26.573	18.9612	26.427	18.9612	26	18.9612	26.833	18.9589	25.571	18.9612	26.604
18.9817	28.406	18.9817	26.365	18.9817	26.948	18.9817	26.583	18.9817	27.646	18.9817	26.656	18.9817	27.438	18.9817	28.135	18.9794	24.565	18.9817	27.625
19.0022	28.833	19.0022	27.26	19.0022	26.823	19.0022	26.083	19.0022	26.365	19.0022	26.094	19.0022	26.344	19.0022	26.427	18.9999	26.063	19.0022	26.26
19.0227	28.583	19.0227	27.333	19.0227	27.25	19.0227	26.635	19.0227	26.052	19.0227	26.406	19.0227	26.729	19.0227	25.51	19.0204	25.55	19.0227	26.281
19.0432	27.438	19.0432	26.323	19.0432	27.5	19.0432	26.563	19.0432	26.5	19.0432	24.979	19.0432	27.448	19.0432	27.177	19.0409	25.246	19.0432	26.917
19.0637	28.719	19.0637	26.198	19.0637	28.052	19.0637	27.615	19.0637	27.063	19.0637	25.667	19.0637	26.104	19.0637	26.688	19.0614	24.524	19.0637	27.667
19.0842	28.167	19.0842	26.344	19.0842	26.49	19.0842	27.854	19.0842	27.51	19.0842	25.406	19.0842	26.958	19.0842	25.938	19.0819	25.34	19.0842	26.938
19.1047	28.042	19.1047	26.323	19.1047	26.625	19.1047	27.333	19.1047	25.823	19.1047	25.844	19.1047	27.531	19.1047	27.042	19.1024	25.403	19.1047	26.292
19.1252	27.563	19.1252	26.604	19.1252	26.865	19.1252	26.177	19.1252	26.802	19.1252	26.052	19.1252	26.292	19.1252	26.021	19.1229	24.188	19.1252	26.917
19.1457	27.219	19.1457	27.354	19.1457	26.542	19.1457	26.469	19.1457	27.052	19.1457	26.594	19.1457	26.031	19.1457	27.49	19.1434	25.602	19.1457	26.333
19.1662	27.24	19.1662	26.281	19.1662	27.542	19.1662	26.604	19.1662	26.677	19.1662	25.219	19.1662	26.875	19.1662	26.125	19.1639	24.743	19.1662	26.229
19.1867	28.417	19.1867	26.427	19.1867	26.927	19.1867	27.042	19.1867	26.969	19.1867	26.125	19.1867	26.052	19.1867	26.823	19.1844	25.508	19.1867	26.406
19.2072	27.177	19.2072	25.979	19.2072	27.604	19.2072	27.458	19.2072	26.667	19.2072	25.396	19.2072	26.688	19.2072	25.635	19.2049	25.508	19.2072	25.469
19.2277	27.323	19.2277	26.479	19.2277	26.313	19.2277	26.49	19.2277	26.542	19.2277	25.594	19.2277	26.646	19.2277	27.49	19.2254	25.707	19.2277	26.688
19.2482	27.781	19.2482	26.417	19.2482	25.875	19.2482	25.438	19.2482	27.188	19.2482	26	19.2482	26.01	19.2482	26.427	19.2459	25.34	19.2482	26.75
19.2687	27.469	19.2687	26.469	19.2687	26.583	19.2687	26.656	19.2687	25.865	19.2687	25.5	19.2687	26.313	19.2687	27.01	19.2664	25.382	19.2687	26.875
19.2892	28.323	19.2892	25.771	19.2892	26.865	19.2892	26.292	19.2892	26.479	19.2892	25.344	19.2892	25.563	19.2892	26.708	19.2869	24.702	19.2892	26.813
19.3097	26.854	19.3097	26.125	19.3097	26.396	19.3097	26.083	19.3097	25.99	19.3097	26.125	19.3097	26.563	19.3097	25.656	19.3075	23.508	19.3097	26.25
19.3302	27.365	19.3302	25.729	19.3302	26.219	19.3302	25.823	19.3302	27.25	19.3302	26.51	19.3302	25.76	19.3302	26.729	19.328	24.733	19.3302	26.479
19.3507	26.625	19.3507	26.427	19.3507	26.5	19.3507	25.646	19.3507	26.042	19.3507	26.031	19.3507	25.021	19.3507	26.5	19.3485	23.979	19.3507	25.146
19.3712	27.635	19.3712	26.302	19.3712	26.479	19.3712	26.344	19.3712	27.302	19.3712	25.76	19.3712	26.417	19.3712	26.635	19.369	24.429	19.3712	26.885
19.3917	26.854	19.3917	26.052	19.3917	27.229	19.3917	25.667	19.3917	25.875	19.3917	24.885	19.3917	26.635	19.3917	26.177	19.3895	24.063	19.3917	26.146
19.4122	27.271	19.4122	26.708	19.4122	26.406	19.4122	25.792	19.4122	27.052	19.4122	24.406	19.4122	26.51	19.4122	26.156	19.41	25.539	19.4122	25.854
19.4327	27.052	19.4327	26.51	19.4327	25.646	19.4327	26.594	19.4327	26.302	19.4327	25.531	19.4327	26.083	19.4327	25.948	19.4305	24.565	19.4327	24.854
19.4532	27.563	19.4532	26.771	19.4532	26.729	19.4532	26.167	19.4532	26.021	19.4532	25.708	19.4532	26.458	19.4532	25.615	19.451	24.492	19.4532	26.698
19.4737	26.875	19.4737	25.896	19.4737	27.01	19.4737	25.906	19.4737	26	19.4737	25.885	19.4737	25.75	19.4737	25.542	19.4715	23.696	19.4737	26.417
19.4942	27.063	19.4942	25.927	19.4942	26.521	19.4942	25.083	19.4942	27.021	19.4942	25.417	19.4942	26.521	19.4942	26.229	19.492	23.78	19.4942	25.667
19.5147	26.719	19.5147	26.344	19.5147	26.99	19.5147	25.469	19.5147	25.573	19.5147	24.833	19.5147	25.417	19.5147	25.104	19.5125	23.11	19.5147	25.677
19.5352	25.979	19.5352	24.917	19.5352	26.948	19.5352	25.198	19.5352	25.917	19.5352	24.927	19.5352	24.74	19.5352	25.875	19.533	23.749	19.5352	25.354
19.5557	26.625	19.5557	25.25	19.5557	25.573	19.5557	25.958	19.5557	26.469	19.5557	24.76	19.5557	25.427	19.5557	25.177	19.5535	23.55	19.5557	25.969
19.5762	26.031	19.5762	26.427	19.5762	27.302	19.5762	26.281	19.5762	26.25	19.5762	24.542	19.5762	25.521	19.5762	24.875	19.574	23.958	19.5762	25.844
19.5967	27.448	19.5967	25.542	19.5967	26.323	19.5967	25.813	19.5967	26.375	19.5967	24.354	19.5967	26.615	19.5967	25.823	19.5945	24.209	19.5967	26.281
19.6172	26.792	19.6172	26.542	19.6172	25.25	19.6172	25.26	19.6172	24.625	19.6172	25.344	19.6172	25.458	19.6172	26.104	19.615	24.461	19.6172	25.885
19.6377	25.656	19.6377	25.948	19.6377	25.792	19.6377	25.448	19.6377	26	19.6377	24.813	19.6377	25.615	19.6377	26.406	19.6355	23.874	19.6377	26.354
19.6582	27.208	19.6582	26.135	19.6582	26.49	19.6582	25.115	19.6582	25.667	19.6582	24.875	19.6582	26.094	19.6582	24.802	19.656	23.738	19.6582	24.708
19.6787	26.833	19.6787	24.271	19.6787	25.219	19.6787	24.771	19.6787	24.917	19.6787	24.958	19.6787	24.51	19.6787	24.708	19.6765	23.361	19.6787	25.135
19.6992	27.094	19.6992	25.281	19.6992	25.406	19.6992	25.219	19.6992	25.313	19.6992	25.323	19.6992	24.51	19.6992	26.042	19.697	24.366	19.6992	26.229
19.7197	26.417	19.7197	25.24	19.7197	26.958	19.7197	26.156	19.7197	26.281	19.7197	25.344	19.7197	25.01	19.7197	24.885	19.7175	23.654	19.7197	26.229
19.7402	26.146	19.7402	25.521	19.7402	26.135	19.7402	25.458	19.7402	25.385	19.7402	24.677	19.7402	24.74	19.7402	25.25	19.738	24.188	19.7402	25.563
19.7607	25.792	19.7607	25.021	19.7607	26.677	19.7607	25.354	19.7607	26.406	19.7607	24.406	19.7607	25.031	19.7607	24.927	19.7585	22.848	19.7607	25.896
19.7812	24.865	19.7812	26.031	19.7812	24.854	19.7812	25.25	19.7812	25.969	19.7812	24.26	19.7812	24.354	19.7812	25.167	19.779	24.262	19.7812	25.031
19.8017	26.146	19.8017	24.75	19.8017	26.469	19.8017	24.427	19.8017	25.365	19.8017	23.74	19.8017	24.323	19.8017	25.219	19.7995	24.094	19.8017	24.677
19.8222	26.198	19.8222	24.917	19.8222	24.865	19.8222	25.135	19.8222	25.188	19.8222	24.26	19.8222	24.698	19.8222	25.01	19.82	23.916	19.8222	24.365
19.8427	25.146	19.8427	25.813	19.8427	25.917	19.8427	24.75	19.8427	25.063	19.8427	23.5	19.8427	24.74	19.8427	25.458	19.8405	23.77	19.8427	24.917
19.8632	26.115	19.8632	25.802	19.8632	24.479	19.8632	24.969	19.8632	24.708	19.8632	24.74	19.8632	24.26	19.8632	24.417	19.861	24.335	19.8632	24.552
19.8837	25.469	19.8837	24.438	19.8837	24.656	19.8837	24.281	19.8837	25.438	19.8837	23.688	19.8837	24.375	19.8837	23.76	19.8815	22.775	19.8837	24.313
19.9042	25.542	19.9042	25.271	19.9042	24.208	19.9042	24.427	19.9042	25.385	19.9042	24.365	19.9042	24.156	19.9042	25.354	19.902	23.707	19.9042	24.365
19.9247	25.219	19.9247	24.781	19.9247	24.635	19.9247	24.542	19.9247	25.365	19.9247	25.094	19.9247	25.552	19.9247	25.438	19.9225	23.686	19.9247	24.792
19.9452	25.396	19.9452	24.333	19.9452	25.906	19.9452	24.542	19.9452	24.448	19.9452	23.552	19.9452	25.542	19.9452	24.583	19.943	23.288	19.9452	25.698
19.9657	25.771	19.9657	24.552	19.9657	24.813	19.9657	24.719	19.9657	25.458	19.9657	24.25	19.9657	24.156	19.9657	24.417	19.9635	22.764	19.9657	24.375
19.9862	25.083	19.9862	26.292	19.9862	25.281	19.9862	24.531	19.9862	25.198	19.9862	24.354	19.9862	23.906	19.9862	23.604	19.984	23.895	19.9862	24.698
20.0067	25.073	20.0067	25.188	20.0067	24.135	20.0067	23.74	20.0067	23.823	20.0067	23.938	20.0067	24.198	20.0067	24.406	20.0045	23.435	20.0067	24.99
20.0272	25.906	20.0272	24.271	20.0272	23.958	20.0272	24.292	20.0272	25.469	20.0272	24.167	20.0272	24.646	20.0272	24.01	20.025	23.173	20.0272	23.917
20.0477	24.26	20.0477	24.333	20.0477	25.396	20.0477	24.948	20.0477	24.333	20.0477	23.656	20.0477	23.906	20.0477	24.542	20.0455	23.089	20.0477	24.573
20.0682	25.698	20.0682	24.719	20.0682	24.479	20.0682	23.938	20.0682	25.458	20.0682	23.802	20.0682	23.771	20.0682	25.49	20.066	22.524	20.0682	24.135
20.0887	24.417	20.0887	24.188	20.0887	24.719	20.0887	23.885	20.0887	24.99	20.0887	23.938	20.0887	24.083	20.0887	24.542	20.0865	23.707	20.0887	24.219
20.1092	25.323	20.1092	24.083	20.1092	25.563	20.1092	24.052	20.1092	24.042	20.1092	23.729	20.1092	23.635	20.1092	24	20.107	24.817	20.1092	24.875
20.1297	25.219	20.1297	24.24	20.1297	26.01	20.1297	24.49	20.1297	24.698	20.1297	23.323	20.1297	23.813	20.1297	24.063	20.1275	23.602	20.1297	24.656
20.1502	24.865	20.1502	24.271	20.1502	24.823	20.1502	23.969	20.1502	24.396	20.1502	23.375	20.1502	23.542	20.1502	25.229	20.148	22.911	20.1502	25.146
20.1707	24.344	20.1707	23.563	20.1707	25.25	20.1707	25.021	20.1707	24.719	20.1707	23.5	20.1707	24.802	20.1707	24.167	20.1685	22.565	20.1707	23.51
20.1912	25.365	20.1912	23.823	20.1912	24.135	20.1912	24.458	20.1912	25.281	20.1912	23.344	20.1912	23.229	20.1912	24.292	20.189	23.131	20.1912	24.542
20.2117	24.208	20.2117	24.542	20.2117	24.115	20.2117	23.177	20.2117	24.688	20.2117	23.146	20.2117	23.917	20.2117	23.604	20.2095	23.204	20.2117	23.875
20.2322	24.26	20.2322	24.094	20.2322	24.646	20.2322	24.583	20.2322	24.125	20.2322	22.854	20.2322	24.094	20.2322	23.729	20.23	22.764	20.2322	23.375
20.2527	24.792	20.2527	23.927	20.2527	24.448	20.2527	24.271	20.2527	24.354	20.2527	23.51	20.2527	22.729	20.2527	23.51	20.2505	23.005	20.2527	24.271
20.2732	24.073	20.2732	23.99	20.2732	24.25	20.2732	23.865	20.2732	24.531	20.2732	23.917	20.2732	23.615	20.2732	23.677	20.271	22.901	20.2732	23.604
20.2937	24.771	20.2937	24.365	20.2937	24.281	20.2937	24.177	20.2937	24.313	20.2937	23.281	20.2937	23.01	20.2937	23.75	20.2915	22.995	20.2937	24.646
20.3142	24.49	20.3142	25.219	20.3142	24.406	20.3142	23.906	20.3142	23.74	20.3142	23.552	20.3142	23.063	20.3142	23.979	20.312	22.597	20.3142	24.719
20.3347	25.417	20.3347	24.125	20.3347	23.615	20.3347	23.969	20.3347	24.104	20.3347	22.844	20.3347	22.865	20.3347	23.552	20.3325	22.387	20.3347	23.594
20.3552	24.458	20.3552	24.823	20.3552	23.573	20.3552	22.563	20.3552	23.708	20.3552	23.833	20.3552	22.635	20.3552	23.813	20.353	23.162	20.3552	23.271
20.3757	24.156	20.3757	24.49	20.3757	24.667	20.3757	24.042	20.3757	24.531	20.3757	23.771	20.3757	22.583	20.3757	22.719	20.3735	22.534	20.3757	23.615
20.3962	25.094	20.3962	23.76	20.3962	24.146	20.3962	22.688	20.3962	23.833	20.3962	23.146	20.3962	22.448	20.3962	24.438	20.394	21.539	20.3962	23.615
20.4167	23.969	20.4167	23.906	20.4167	23.844	20.4167	24.208	20.4167	24.552	20.4167	22.281	20.4167	23.313	20.4167	23.021	20.4145	22.607	20.4167	23.281
20.4372	24.115	20.4372	23.75	20.4372	23.823	20.4372	23.833	20.4372	23.792	20.4372	23.583	20.4372	23.708	20.4372	23.115	20.435	22.524	20.4372	23.292
20.4577	24.26	20.4577	23.927	20.4577	23.615	20.4577	23.313	20.4577	24.323	20.4577	22.854	20.4577	23.219	20.4577	23.646	20.4555	22.649	20.4577	23.292
20.4782	23.365	20.4782	23.448	20.4782	23.5	20.4782	22.229	20.4782	23.698	20.4782	23.521	20.4782	24.385	20.4782	23.375	20.476	21.969	20.4782	23.427
20.4988	23.583	20.4988	24.24	20.4988	23.646	20.4988	23.198	20.4988	23.365	20.4988	22.865	20.4988	22.896	20.4988	22.396	20.4965	22.565	20.4988	23.802
20.5193	23.781	20.5193	23.125	20.5193	23.667	20.5193	22.573	20.5193	22.885	20.5193	23.521	20.5193	21.594	20.5193	23.615	20.517	22.209	20.5193	23.979
20.5398	22.865	20.5398	22.74	20.5398	24.01	20.5398	24.021	20.5398	22.698	20.5398	22.438	20.5398	22.938	20.5398	23.271	20.5375	21.288	20.5398	23.583
20.5603	23.292	20.5603	23.083	20.5603	23.135	20.5603	24.333	20.5603	24.458	20.5603	21.74	20.5603	22.917	20.5603	23.083	20.558	22.178	20.5603	24.188
20.5808	22.938	20.5808	23.25	20.5808	23.479	20.5808	23	20.5808	23.125	20.5808	23.375	20.5808	22.698	20.5808	23.188	20.5785	21.885	20.5808	24.188
20.6013	23.333	20.6013	23.479	20.6013	24.167	20.6013	23.188	20.6013	23.219	20.6013	22.229	20.6013	23.208	20.6013	23.656	20.599	21.738	20.6013	23.177
20.6218	22.656	20.6218	22.844	20.6218	23.323	20.6218	22.25	20.6218	23.375	20.6218	22.26	20.6218	22.906	20.6218	22.813	20.6195	22.387	20.6218	22.531
20.6423	24.021	20.6423	22.948	20.6423	24.781	20.6423	23.094	20.6423	23.792	20.6423	22.042	20.6423	22.563	20.6423	22.74	20.64	21.34	20.6423	23.292
20.6628	23.594	20.6628	23.594	20.6628	23.073	20.6628	22.76	20.6628	23.094	20.6628	22.313	20.6628	22.938	20.6628	22.313	20.6605	21.55	20.6628	22.177
20.6833	22.667	20.6833	22.125	20.6833	23.229	20.6833	23.135	20.6833	23.875	20.6833	22.438	20.6833	22.448	20.6833	21.688	20.681	21.56	20.6833	23.354
20.7038	23.063	20.7038	22.948	20.7038	23.021	20.7038	22.958	20.7038	22.531	20.7038	22.625	20.7038	22.802	20.7038	23.604	20.7015	20.754	20.7038	23.667
20.7243	23.792	20.7243	23.667	20.7243	23.677	20.7243	23	20.7243	23.375	20.7243	22.333	20.7243	21.896	20.7243	23.25	20.722	21.068	20.7243	23.75
20.7448	23.417	20.7448	22.604	20.7448	23.25	20.7448	23.333	20.7448	22.688	20.7448	23	20.7448	22.021	20.7448	23.01	20.7425	21.969	20.7448	23.906
20.7653	23.083	20.7653	23.24	20.7653	23.167	20.7653	22.146	20.7653	22.813	20.7653	21.802	20.7653	22.135	20.7653	23.51	20.763	22.094	20.7653	22.917
20.7858	22.76	20.7858	22.031	20.7858	22.406	20.7858	22.76	20.7858	22.802	20.7858	22.573	20.7858	22.156	20.7858	21.833	20.7835	22.126	20.7858	22.833
20.8063	22.594	20.8063	22.146	20.8063	23	20.8063	22.49	20.8063	22.792	20.8063	22.177	20.8063	21.854	20.8063	23.094	20.804	21.267	20.8063	22.708
20.8268	22.125	20.8268	23.042	20.8268	22.677	20.8268	22.656	20.8268	23.521	20.8268	22.76	20.8268	22.042	20.8268	21.802	20.8245	22.188	20.8268	23.083
20.8473	23.198	20.8473	22.74	20.8473	22.906	20.8473	21.479	20.8473	22.885	20.8473	21.854	20.8473	21.177	20.8473	22.448	20.845	20.67	20.8473	22.969
20.8678	23.167	20.8678	22.552	20.8678	22.49	20.8678	22.396	20.8678	22.292	20.8678	21.354	20.8678	21.865	20.8678	22.021	20.8655	22.209	20.8678	22.031
20.8883	21.948	20.8883	23.229	20.8883	22.385	20.8883	22.927	20.8883	22.573	20.8883	22.917	20.8883	21.25	20.8883	22.177	20.886	21.822	20.8883	22.26
20.9088	22.271	20.9088	22.448	20.9088	22.479	20.9088	21.396	20.9088	22.385	20.9088	22.427	20.9088	21.406	20.9088	21.906	20.9065	22.178	20.9088	22.698
20.9293	21.427	20.9293	22.094	20.9293	22.5	20.9293	22.333	20.9293	22.698	20.9293	22.302	20.9293	20.875	20.9293	21.938	20.927	21.843	20.9293	22.677
20.9498	22.427	20.9498	21.656	20.9498	23.26	20.9498	22.125	20.9498	22.875	20.9498	21.521	20.9498	22.333	20.9498	21.76	20.9475	21.246	20.9498	22.833
20.9703	22.573	20.9703	21.406	20.9703	22.542	20.9703	21.49	20.9703	22.667	20.9703	21.302	20.9703	22.021	20.9703	22.448	20.968	21.717	20.9703	22.646
20.9908	22.271	20.9908	22.438	20.9908	23.385	20.9908	21.417	20.9908	21.99	20.9908	22.594	20.9908	22.073	20.9908	21.99	20.9885	20.534	20.9908	22.917
21.0113	21.938	21.0113	21.448	21.0113	21.802	21.0113	23.552	21.0113	22.219	21.0113	22.563	21.0113	22.302	21.0113	21.958	21.009	20.681	21.0113	22.094
21.0318	22.135	21.0318	21.698	21.0318	21.708	21.0318	21.635	21.0318	21.958	21.0318	22.271	21.0318	20.469	21.0318	21.917	21.0295	21.424	21.0318	21.906
21.0523	22.292	21.0523	22.094	21.0523	23.021	21.0523	22.01	21.0523	22.958	21.0523	21.781	21.0523	21.781	21.0523	21.521	21.05	21.665	21.0523	21.792
21.0728	21.313	21.0728	22	21.0728	22.208	21.0728	21.542	21.0728	22.458	21.0728	22.083	21.0728	21.604	21.0728	22.052	21.0705	20.607	21.0728	21.406
21.0933	22.385	21.0933	21.813	21.0933	21.958	21.0933	22.448	21.0933	21.844	21.0933	21.802	21.0933	21.781	21.0933	22.01	21.091	21.194	21.0933	22.76
21.1138	21.854	21.1138	21.771	21.1138	22.052	21.1138	22.156	21.1138	22.031	21.1138	21.76	21.1138	22.25	21.1138	22.073	21.1115	20.775	21.1138	22.281
21.1343	21.583	21.1343	21.229	21.1343	22.729	21.1343	21.99	21.1343	22.052	21.1343	22.417	21.1343	20.958	21.1343	21.292	21.132	20.995	21.1343	22.333
21.1548	21.75	21.1548	21.885	21.1548	21.656	21.1548	21.698	21.1548	22.021	21.1548	21.594	21.1548	21.625	21.1548	21.542	21.1525	21.016	21.1548	21.969
21.1753	21.896	21.1753	21.396	21.1753	22.292	21.1753	21.688	21.1753	22.094	21.1753	22.271	21.1753	21.854	21.1753	21.271	21.173	21.581	21.1753	22.24
21.1958	21.281	21.1958	22	21.1958	22.188	21.1958	21.208	21.1958	21.281	21.1958	21.531	21.1958	20.729	21.1958	21.5	21.1935	20.953	21.1958	21.146
21.2163	21.844	21.2163	20.948	21.2163	22.719	21.2163	22.042	21.2163	22.115	21.2163	20.646	21.2163	21.646	21.2163	21.042	21.214	21.236	21.2163	21.615
21.2368	20.677	21.2368	21.021	21.2368	21.917	21.2368	20.938	21.2368	21.26	21.2368	22.177	21.2368	21.375	21.2368	21.115	21.2345	20.942	21.2368	21.188
21.2573	22.031	21.2573	21.521	21.2573	22.031	21.2573	21.021	21.2573	21.125	21.2573	20.708	21.2573	22	21.2573	21.677	21.255	20.209	21.2573	22.198
21.2778	21.813	21.2778	21.115	21.2778	21.708	21.2778	21.99	21.2778	21.875	21.2778	20.469	21.2778	21.229	21.2778	21.323	21.2755	20.681	21.2778	21.76
21.2983	20.427	21.2983	20.313	21.2983	21.74	21.2983	22.031	21.2983	22.167	21.2983	21.146	21.2983	21.281	21.2983	21.156	21.296	20.461	21.2983	20.865
21.3188	21.333	21.3188	21.083	21.3188	22.458	21.3188	21.604	21.3188	21.979	21.3188	20.896	21.3188	21.49	21.3188	21.708	21.3165	20.429	21.3188	20.979
21.3393	21.854	21.3393	21.531	21.3393	20.792	21.3393	20.677	21.3393	21.625	21.3393	20.979	21.3393	20.729	21.3393	20.313	21.337	20.513	21.3393	21.51
21.3598	22.573	21.3598	21.5	21.3598	21.938	21.3598	21.063	21.3598	21.615	21.3598	21.906	21.3598	20.885	21.3598	21.406	21.3576	20.681	21.3598	21.927
21.3803	20.573	21.3803	21.542	21.3803	21.354	21.3803	21.052	21.3803	21.646	21.3803	22.167	21.3803	20.969	21.3803	21.542	21.3781	20.691	21.3803	21.594
21.4008	21.833	21.4008	21.531	21.4008	21.125	21.4008	20.813	21.4008	22.229	21.4008	21.24	21.4008	20.573	21.4008	21.427	21.3986	20.586	21.4008	21.885
21.4213	20.698	21.4213	20.031	21.4213	22.833	21.4213	20.99	21.4213	21.313	21.4213	19.865	21.4213	20.875	21.4213	20.729	21.4191	20.775	21.4213	21.302
21.4418	21.031	21.4418	21.177	21.4418	22.104	21.4418	20.823	21.4418	22.01	21.4418	21.438	21.4418	21.021	21.4418	21.021	21.4396	21.424	21.4418	21.375
21.4623	20.625	21.4623	20.688	21.4623	21.01	21.4623	20.385	21.4623	21.813	21.4623	21	21.4623	20.438	21.4623	21.26	21.4601	20.136	21.4623	21.833
21.4828	20.781	21.4828	21.156	21.4828	20.719	21.4828	20.646	21.4828	21.01	21.4828	20.24	21.4828	20.625	21.4828	20.323	21.4806	20.471	21.4828	21.948
21.5033	20.75	21.5033	20.927	21.5033	21.635	21.5033	21.083	21.5033	21.865	21.5033	20.479	21.5033	20.5	21.5033	20.917	21.5011	20.293	21.5033	21.094
21.5238	20.948	21.5238	20.938	21.5238	20.74	21.5238	20.927	21.5238	21.521	21.5238	20.906	21.5238	20.552	21.5238	21.094	21.5216	20.597	21.5238	21.323
21.5443	22.104	21.5443	20.49	21.5443	21.302	21.5443	19.24	21.5443	20.594	21.5443	20.01	21.5443	20.74	21.5443	20.271	21.5421	19.696	21.5443	20.417
21.5648	20.406	21.5648	21.542	21.5648	21.385	21.5648	20.406	21.5648	20.865	21.5648	20.531	21.5648	20.938	21.5648	20.74	21.5626	20.492	21.5648	21.302
21.5853	21.427	21.5853	20.5	21.5853	20.792	21.5853	20.458	21.5853	21.354	21.5853	20.646	21.5853	20.042	21.5853	20.448	21.5831	20.743	21.5853	21.354
21.6058	20.073	21.6058	20.938	21.6058	21.198	21.6058	20.646	21.6058	20.927	21.6058	19.833	21.6058	19.854	21.6058	20.979	21.6036	20.063	21.6058	21.698
21.6263	20.531	21.6263	20.5	21.6263	22.292	21.6263	21	21.6263	22.094	21.6263	21.177	21.6263	19.979	21.6263	20.313	21.6241	19.393	21.6263	20.406
21.6468	20.656	21.6468	22.104	21.6468	21.823	21.6468	20.99	21.6468	20.323	21.6468	20.094	21.6468	20.781	21.6468	20.448	21.6446	20.586	21.6468	20.677
21.6673	20.333	21.6673	20.792	21.6673	21.156	21.6673	19.979	21.6673	20.635	21.6673	20.552	21.6673	19.979	21.6673	20.479	21.6651	20.408	21.6673	21.146
21.6878	21.313	21.6878	20.177	21.6878	20.719	21.6878	20.833	21.6878	20.823	21.6878	20.5	21.6878	20.698	21.6878	20.229	21.6856	21.476	21.6878	20.917
21.7083	20.552	21.7083	20.594	21.7083	20.823	21.7083	19.813	21.7083	21.396	21.7083	20.365	21.7083	20.042	21.7083	20.063	21.7061	20.408	21.7083	20.594
21.7288	20.021	21.7288	20.552	21.7288	20.375	21.7288	20.344	21.7288	21.156	21.7288	20.323	21.7288	19.354	21.7288	19.604	21.7266	19.916	21.7288	20.073
21.7493	19.969	21.7493	20.854	21.7493	21.021	21.7493	19.542	21.7493	21.938	21.7493	19.823	21.7493	20	21.7493	20.146	21.7471	20.073	21.7493	20.531
21.7698	20.406	21.7698	21.01	21.7698	22.063	21.7698	19.958	21.7698	21.281	21.7698	20.969	21.7698	20.26	21.7698	20.583	21.7676	19.246	21.7698	21.49
21.7903	21.625	21.7903	20.656	21.7903	19.969	21.7903	20.083	21.7903	19.354	21.7903	20.01	21.7903	20.042	21.7903	19.594	21.7881	19.853	21.7903	20.281
21.8108	19.979	21.8108	19.302	21.8108	20.615	21.8108	20.583	21.8108	19.906	21.8108	19.479	21.8108	20.219	21.8108	20.115	21.8086	20	21.8108	21.292
21.8313	20.115	21.8313	20.604	21.8313	20.792	21.8313	20.979	21.8313	20.313	21.8313	20.625	21.8313	20.125	21.8313	20.271	21.8291	19.686	21.8313	20.396
21.8518	19.75	21.8518	20.146	21.8518	21.479	21.8518	19.719	21.8518	20.823	21.8518	19.906	21.8518	19.25	21.8518	19.438	21.8496	19.382	21.8518	20.521
21.8723	20.198	21.8723	20.198	21.8723	20.573	21.8723	19.438	21.8723	19.896	21.8723	20.083	21.8723	19.417	21.8723	19.563	21.8701	20.419	21.8723	20.135
21.8928	20.458	21.8928	20.438	21.8928	20.938	21.8928	19.115	21.8928	18.781	21.8928	21.042	21.8928	20.208	21.8928	20.271	21.8906	19.78	21.8928	21.208
21.9133	21.031	21.9133	19.927	21.9133	21.521	21.9133	19.365	21.9133	19.396	21.9133	19.521	21.9133	19.781	21.9133	19.76	21.9111	19.571	21.9133	20.146
21.9338	20.469	21.9338	20.094	21.9338	20.271	21.9338	20.021	21.9338	20.135	21.9338	19.385	21.9338	18.833	21.9338	20.573	21.9316	20.555	21.9338	20.385
21.9543	19.448	21.9543	20.281	21.9543	20.063	21.9543	19.75	21.9543	20.302	21.9543	20.281	21.9543	20.26	21.9543	19.625	21.9521	19.717	21.9543	20.656
21.9748	20.979	21.9748	20.313	21.9748	20.385	21.9748	19.99	21.9748	20.031	21.9748	19.469	21.9748	20.417	21.9748	20.042	21.9726	19.277	21.9748	20.885
21.9953	20.906	21.9953	20.635	21.9953	20.833	21.9953	19.604	21.9953	20.458	21.9953	19.74	21.9953	19.563	21.9953	19.542	21.9931	19.497	21.9953	20.875
22.0158	20.021	22.0158	19.344	22.0158	20.25	22.0158	20.156	22.0158	19.75	22.0158	19.125	22.0158	19.667	22.0158	19.688	22.0136	19.895	22.0158	20.344
22.0363	18.896	22.0363	19.781	22.0363	20.99	22.0363	20.021	22.0363	19.375	22.0363	20.615	22.0363	18.74	22.0363	19.74	22.0341	19.382	22.0363	20.552
22.0568	19.854	22.0568	19.854	22.0568	19.927	22.0568	19.875	22.0568	20.229	22.0568	20.5	22.0568	19.5	22.0568	20.438	22.0546	19.644	22.0568	20.448
22.0773	19.875	22.0773	19.156	22.0773	20.563	22.0773	18.708	22.0773	20.135	22.0773	19.552	22.0773	19.281	22.0773	20.385	22.0751	19.832	22.0773	20.26
22.0978	19.917	22.0978	19.333	22.0978	20.75	22.0978	20.167	22.0978	20.292	22.0978	20.479	22.0978	19.76	22.0978	20.229	22.0956	20.115	22.0978	19.844
22.1183	19.615	22.1183	20.104	22.1183	20.292	22.1183	19.531	22.1183	20.823	22.1183	19.99	22.1183	19.208	22.1183	19.979	22.1161	19.445	22.1183	19.427
22.1388	20.323	22.1388	20.323	22.1388	20.469	22.1388	19.25	22.1388	20.677	22.1388	19.208	22.1388	18.885	22.1388	19.406	22.1366	19.56	22.1388	19.427
22.1593	19.167	22.1593	18.979	22.1593	19.542	22.1593	18.99	22.1593	19.542	22.1593	19.063	22.1593	19.771	22.1593	18.823	22.1571	19.759	22.1593	19.49
22.1798	19.469	22.1798	19.896	22.1798	20.76	22.1798	20.042	22.1798	20.125	22.1798	19.448	22.1798	19.427	22.1798	19.313	22.1776	19.393	22.1798	20.896
22.2003	19.823	22.2003	20.26	22.2003	20.479	22.2003	19.823	22.2003	19.635	22.2003	19.781	22.2003	20.115	22.2003	19.792	22.1981	18.995	22.2003	20.219
22.2208	19.594	22.2208	19.698	22.2208	20.135	22.2208	18.406	22.2208	20.5	22.2208	19.417	22.2208	19.646	22.2208	19.927	22.2186	19.12	22.2208	20.229
22.2413	19.969	22.2413	19.417	22.2413	19.948	22.2413	19.552	22.2413	19.833	22.2413	20.354	22.2413	19.823	22.2413	19.125	22.2391	19.236	22.2413	19.646
22.2618	19.156	22.2618	18.635	22.2618	20.719	22.2618	19.354	22.2618	19.781	22.2618	20.229	22.2618	19.063	22.2618	19.573	22.2596	18.377	22.2618	20.573
22.2823	19.479	22.2823	20.073	22.2823	19.74	22.2823	19.51	22.2823	19.427	22.2823	19.281	22.2823	18.531	22.2823	18.885	22.2801	19.602	22.2823	19.594
22.3028	19.406	22.3028	19.667	22.3028	20.156	22.3028	19.188	22.3028	19.531	22.3028	20.146	22.3028	18.698	22.3028	19.438	22.3006	19.602	22.3028	20.271
22.3233	19.594	22.3233	19.938	22.3233	20.26	22.3233	18.833	22.3233	20.01	22.3233	19.698	22.3233	19.99	22.3233	19.594	22.3211	19.424	22.3233	19.896
22.3438	20.021	22.3438	19.24	22.3438	20.333	22.3438	19.427	22.3438	19.563	22.3438	19.438	22.3438	19.354	22.3438	19.135	22.3416	19.016	22.3438	18.99
22.3643	19.708	22.3643	19.49	22.3643	20.313	22.3643	19.208	22.3643	20.281	22.3643	20.031	22.3643	19.51	22.3643	19.115	22.3621	19.257	22.3643	19.896
22.3848	19.438	22.3848	18.604	22.3848	20.521	22.3848	19.073	22.3848	20.406	22.3848	19.281	22.3848	18.323	22.3848	18.76	22.3826	19.864	22.3848	19.75
22.4053	19.531	22.4053	18.208	22.4053	20.375	22.4053	19.719	22.4053	19.396	22.4053	19.271	22.4053	19.333	22.4053	19.01	22.4031	19.414	22.4053	19.719
22.4258	18.51	22.4258	18.802	22.4258	19.74	22.4258	18.583	22.4258	19.396	22.4258	18.875	22.4258	18.458	22.4258	18.844	22.4236	19.225	22.4258	19.958
22.4463	19.344	22.4463	19.052	22.4463	20.177	22.4463	18.677	22.4463	19.219	22.4463	18.969	22.4463	19.469	22.4463	19.198	22.4441	19.058	22.4463	18.708
22.4668	18.885	22.4668	18.708	22.4668	20.354	22.4668	19.344	22.4668	19.5	22.4668	19.385	22.4668	18.76	22.4668	18.948	22.4646	18.932	22.4668	19.906
22.4873	18.792	22.4873	19.167	22.4873	19.104	22.4873	18.698	22.4873	18.708	22.4873	18.531	22.4873	19.469	22.4873	18.146	22.4851	18.482	22.4873	19.031
22.5078	18.99	22.5078	19.49	22.5078	19.729	22.5078	19.385	22.5078	19.552	22.5078	19.458	22.5078	19.219	22.5078	19.292	22.5056	18.649	22.5078	20.094
22.5283	18.917	22.5283	19.031	22.5283	18.979	22.5283	18.573	22.5283	18.479	22.5283	19.302	22.5283	18.135	22.5283	18.667	22.5261	18.88	22.5283	20.135
22.5489	19.448	22.5489	18.542	22.5489	19.844	22.5489	19.063	22.5489	19.083	22.5489	19.292	22.5489	17.938	22.5489	18.365	22.5466	18.618	22.5489	19.458
22.5694	19.167	22.5694	18.729	22.5694	19.135	22.5694	18.958	22.5694	19.594	22.5694	18.917	22.5694	19.083	22.5694	18.667	22.5671	19.068	22.5694	19.302
22.5899	18.813	22.5899	19.063	22.5899	19.25	22.5899	18.115	22.5899	19.698	22.5899	19.448	22.5899	18.656	22.5899	18.302	22.5876	18.932	22.5899	18.792
22.6104	18.917	22.6104	19.323	22.6104	18.854	22.6104	18.563	22.6104	19.292	22.6104	19.052	22.6104	18.792	22.6104	18.906	22.6081	18.461	22.6104	19.594
22.6309	18.552	22.6309	19.104	22.6309	18.938	22.6309	18.656	22.6309	19.021	22.6309	19.271	22.6309	18.521	22.6309	18.104	22.6286	18.545	22.6309	18.583
22.6514	18.635	22.6514	18.969	22.6514	19.677	22.6514	18.552	22.6514	19.604	22.6514	18.906	22.6514	18.76	22.6514	18.708	22.6491	20.262	22.6514	19.688
22.6719	18.688	22.6719	19.708	22.6719	19.438	22.6719	18.135	22.6719	18.635	22.6719	19	22.6719	18.74	22.6719	19.073	22.6696	18.346	22.6719	19.698
22.6924	18.115	22.6924	17.958	22.6924	18.76	22.6924	17.635	22.6924	17.979	22.6924	18.521	22.6924	18.229	22.6924	18.563	22.6901	18.241	22.6924	19
22.7129	18.51	22.7129	18.698	22.7129	19.646	22.7129	18.833	22.7129	18.906	22.7129	19.26	22.7129	18.427	22.7129	18.813	22.7106	18.408	22.7129	19.865
22.7334	19.125	22.7334	18.833	22.7334	19.271	22.7334	17.979	22.7334	18.552	22.7334	18.417	22.7334	18.375	22.7334	18.542	22.7311	18.524	22.7334	19.813
22.7539	18.615	22.7539	18.188	22.7539	19.688	22.7539	18.74	22.7539	19.104	22.7539	18.844	22.7539	18.76	22.7539	18.667	22.7516	19.016	22.7539	19.052
22.7744	18.25	22.7744	18.615	22.7744	20.26	22.7744	18.573	22.7744	18.99	22.7744	18.99	22.7744	18.51	22.7744	18.208	22.7721	18.199	22.7744	17.854
22.7949	19.083	22.7949	19.052	22.7949	19.042	22.7949	19.146	22.7949	19.021	22.7949	18.146	22.7949	18.865	22.7949	18.604	22.7926	19.068	22.7949	18.51
22.8154	18.708	22.8154	18.188	22.8154	18.5	22.8154	19.156	22.8154	18.76	22.8154	19.156	22.8154	18.281	22.8154	18.552	22.8131	18.482	22.8154	18.896
22.8359	18.333	22.8359	18.365	22.8359	19.156	22.8359	17.865	22.8359	18.594	22.8359	18.958	22.8359	19.208	22.8359	17.792	22.8336	18.963	22.8359	18.208
22.8564	18.146	22.8564	18.24	22.8564	19.198	22.8564	18.427	22.8564	19.115	22.8564	18.563	22.8564	18.448	22.8564	19.125	22.8541	18.188	22.8564	19.083
22.8769	18.677	22.8769	18.031	22.8769	19.667	22.8769	17.927	22.8769	19.615	22.8769	19.344	22.8769	17.792	22.8769	17.719	22.8746	18.325	22.8769	19.01
22.8974	18.219	22.8974	18.75	22.8974	18.656	22.8974	18.833	22.8974	18.573	22.8974	18.469	22.8974	17.865	22.8974	19.365	22.8951	18.785	22.8974	18.604
22.9179	17.604	22.9179	18.021	22.9179	19.135	22.9179	19.031	22.9179	18.979	22.9179	18.073	22.9179	18.177	22.9179	17.948	22.9156	18.586	22.9179	19.052
22.9384	18.302	22.9384	19.052	22.9384	18.708	22.9384	18.833	22.9384	18.5	22.9384	18.146	22.9384	17.625	22.9384	17.938	22.9361	18.042	22.9384	19.094
22.9589	17.958	22.9589	16.99	22.9589	19.031	22.9589	18.042	22.9589	18.74	22.9589	18.51	22.9589	18.271	22.9589	17.844	22.9566	18.398	22.9589	19.104
22.9794	17.99	22.9794	18.26	22.9794	18.635	22.9794	18.208	22.9794	18.177	22.9794	17.875	22.9794	18.208	22.9794	17.74	22.9771	18.356	22.9794	18.563
22.9999	18.313	22.9999	17.521	22.9999	19.49	22.9999	17.188	22.9999	18.552	22.9999	18.406	22.9999	18.125	22.9999	18.615	22.9976	18.45	22.9999	19.552
23.0204	18.208	23.0204	17.927	23.0204	19.219	23.0204	17.865	23.0204	19.396	23.0204	18.49	23.0204	18.49	23.0204	17.667	23.0181	18.953	23.0204	18.604
23.0409	18.802	23.0409	18.781	23.0409	19.323	23.0409	17.979	23.0409	18.115	23.0409	18.25	23.0409	17.406	23.0409	17.667	23.0386	18.963	23.0409	19.125
23.0614	18.073	23.0614	18.563	23.0614	17.958	23.0614	17.865	23.0614	18.635	23.0614	17.719	23.0614	17.688	23.0614	17.198	23.0591	18.241	23.0614	17.833
23.0819	17.906	23.0819	18.156	23.0819	18.677	23.0819	17.417	23.0819	19.073	23.0819	19.021	23.0819	17.073	23.0819	18.302	23.0796	18.429	23.0819	18.667
23.1024	18.75	23.1024	18.563	23.1024	18.719	23.1024	18.135	23.1024	18.771	23.1024	18.854	23.1024	17.208	23.1024	18.365	23.1001	18.482	23.1024	18.625
23.1229	17.531	23.1229	18.313	23.1229	19.25	23.1229	17.635	23.1229	18.833	23.1229	18.292	23.1229	18.115	23.1229	17.813	23.1206	17.11	23.1229	18.906
23.1434	18.135	23.1434	17.594	23.1434	18.896	23.1434	18.49	23.1434	18.063	23.1434	18.24	23.1434	17.708	23.1434	18.438	23.1411	18.681	23.1434	18.583
23.1639	18.594	23.1639	18.354	23.1639	18.99	23.1639	18	23.1639	18.219	23.1639	18.052	23.1639	17.969	23.1639	17.823	23.1616	18.115	23.1639	18.865
23.1844	17.958	23.1844	17.51	23.1844	19.115	23.1844	17.813	23.1844	18.01	23.1844	18.729	23.1844	17.625	23.1844	18.333	23.1821	17.885	23.1844	17.906
23.2049	17.802	23.2049	18.021	23.2049	18.406	23.2049	17.573	23.2049	19.083	23.2049	18.469	23.2049	17.49	23.2049	17.844	23.2026	17.623	23.2049	18.667
23.2254	17.573	23.2254	18.365	23.2254	18.24	23.2254	17.667	23.2254	17.688	23.2254	18.063	23.2254	17.948	23.2254	17.521	23.2231	18.597	23.2254	18.792
23.2459	17.729	23.2459	18.563	23.2459	19.531	23.2459	17.75	23.2459	18.229	23.2459	17.771	23.2459	17.708	23.2459	17.833	23.2436	18.356	23.2459	18.75
23.2664	18.063	23.2664	17.875	23.2664	17.698	23.2664	17.188	23.2664	18	23.2664	17.938	23.2664	18.656	23.2664	17.719	23.2641	18.743	23.2664	18.531
23.2869	17.583	23.2869	18.365	23.2869	19.281	23.2869	17.792	23.2869	18.719	23.2869	18.708	23.2869	16.969	23.2869	18.115	23.2846	18.178	23.2869	18.688
23.3074	17	23.3074	17.802	23.3074	18.042	23.3074	17.948	23.3074	18.292	23.3074	18.24	23.3074	17.948	23.3074	18.063	23.3051	17.613	23.3074	18.042
23.3279	17.531	23.3279	18.292	23.3279	18.552	23.3279	17.365	23.3279	18.333	23.3279	17.521	23.3279	17.938	23.3279	18.219	23.3256	18.377	23.3279	18.125
23.3484	18.375	23.3484	18.229	23.3484	19.094	23.3484	17.25	23.3484	17.75	23.3484	18.615	23.3484	18.125	23.3484	17.698	23.3461	19.005	23.3484	18.01
23.3689	17.198	23.3689	17.188	23.3689	19.063	23.3689	17.99	23.3689	18.271	23.3689	17.542	23.3689	17.333	23.3689	17.323	23.3666	18.576	23.3689	18.25
23.3894	17.604	23.3894	18.594	23.3894	18.625	23.3894	17.573	23.3894	18.427	23.3894	18.125	23.3894	17.333	23.3894	17.01	23.3871	18.366	23.3894	18.417
23.4099	17.063	23.4099	18.385	23.4099	18.198	23.4099	17.542	23.4099	18.344	23.4099	18	23.4099	17	23.4099	18.313	23.4076	18.691	23.4099	19.323
23.4304	17.833	23.4304	18.167	23.4304	19.281	23.4304	17.198	23.4304	18.656	23.4304	18.646	23.4304	16.979	23.4304	17.76	23.4282	18.429	23.4304	17.906
23.4509	18.292	23.4509	17.823	23.4509	17.927	23.4509	17.323	23.4509	17.792	23.4509	17.5	23.4509	17.729	23.4509	17.323	23.4487	17.885	23.4509	18.448
23.4714	17.802	23.4714	17.521	23.4714	18.198	23.4714	18.292	23.4714	18.333	23.4714	19.375	23.4714	17.51	23.4714	17.781	23.4692	17.822	23.4714	18.604
23.4919	17.302	23.4919	18.25	23.4919	18.604	23.4919	17.885	23.4919	17.938	23.4919	18	23.4919	16.99	23.4919	17.813	23.4897	18.471	23.4919	18.542
23.5124	16.667	23.5124	17.635	23.5124	19.26	23.5124	17.146	23.5124	18.521	23.5124	18.969	23.5124	17.146	23.5124	17.052	23.5102	17.277	23.5124	18.208
23.5329	17.563	23.5329	17.396	23.5329	18.792	23.5329	17.708	23.5329	17.323	23.5329	17.479	23.5329	17.365	23.5329	17.708	23.5307	18.649	23.5329	17.656
23.5534	17.219	23.5534	18.354	23.5534	18.833	23.5534	17.74	23.5534	18.031	23.5534	19.396	23.5534	17.583	23.5534	17.104	23.5512	17.916	23.5534	17.854
23.5739	16.74	23.5739	16.771	23.5739	19.063	23.5739	17.125	23.5739	17.938	23.5739	17.865	23.5739	17.573	23.5739	18.448	23.5717	17.508	23.5739	17.813
23.5944	17.469	23.5944	16.792	23.5944	18.521	23.5944	16.177	23.5944	17.979	23.5944	18.417	23.5944	16.99	23.5944	17.031	23.5922	18.534	23.5944	18.542
23.6149	17.042	23.6149	17.313	23.6149	19.271	23.6149	18.021	23.6149	17.698	23.6149	17.844	23.6149	17.74	23.6149	17.885	23.6127	18.586	23.6149	18.229
23.6354	16.948	23.6354	17.74	23.6354	18.698	23.6354	17.313	23.6354	17.896	23.6354	18.635	23.6354	17.115	23.6354	17.698	23.6332	16.702	23.6354	18.604
23.6559	17.969	23.6559	17.417	23.6559	18.656	23.6559	17.292	23.6559	18.177	23.6559	17.469	23.6559	17.979	23.6559	17.417	23.6537	17.791	23.6559	17.885
23.6764	17.729	23.6764	16.969	23.6764	18.792	23.6764	17.604	23.6764	18.042	23.6764	17.927	23.6764	17.5	23.6764	18.198	23.6742	18.45	23.6764	17.677
23.6969	16.719	23.6969	17.969	23.6969	17.958	23.6969	16.854	23.6969	16.802	23.6969	18.052	23.6969	16.938	23.6969	17.552	23.6947	17.194	23.6969	18.458
23.7174	16.146	23.7174	17.073	23.7174	18.948	23.7174	17.333	23.7174	18.417	23.7174	18.167	23.7174	17.781	23.7174	17.635	23.7152	17.173	23.7174	18.896
23.7379	17.115	23.7379	17.052	23.7379	17.719	23.7379	17.167	23.7379	17.708	23.7379	18.344	23.7379	17.885	23.7379	17.094	23.7357	18.387	23.7379	18.104
23.7584	17.01	23.7584	16.75	23.7584	18.708	23.7584	17.427	23.7584	17.604	23.7584	17.406	23.7584	17.958	23.7584	17	23.7562	17.361	23.7584	18.083
23.7789	17.458	23.7789	17.948	23.7789	18.031	23.7789	16.781	23.7789	18	23.7789	17.844	23.7789	17.427	23.7789	16.719	23.7767	17.497	23.7789	17.844
23.7994	18.385	23.7994	17.688	23.7994	19.219	23.7994	17.594	23.7994	17.156	23.7994	17.635	23.7994	17.927	23.7994	17.521	23.7972	17.518	23.7994	18.281
23.8199	18.115	23.8199	17.552	23.8199	18.417	23.8199	17.188	23.8199	17.583	23.8199	17.542	23.8199	17.292	23.8199	17.656	23.8177	17.319	23.8199	18.51
23.8404	17.26	23.8404	17.208	23.8404	18.188	23.8404	17.302	23.8404	17.625	23.8404	17.927	23.8404	18.115	23.8404	17.063	23.8382	17.267	23.8404	18.979
23.8609	17.167	23.8609	16.906	23.8609	17.781	23.8609	16.823	23.8609	17.594	23.8609	17.865	23.8609	17.031	23.8609	16.813	23.8587	17.236	23.8609	17.313
23.8814	17.417	23.8814	17.865	23.8814	18.406	23.8814	16.802	23.8814	17.208	23.8814	17.438	23.8814	17.396	23.8814	16.99	23.8792	16.88	23.8814	17.802
23.9019	16.656	23.9019	16.646	23.9019	18.677	23.9019	17.385	23.9019	16.833	23.9019	18.167	23.9019	16.927	23.9019	17.833	23.8997	16.953	23.9019	17.823
23.9224	16.927	23.9224	18	23.9224	17.885	23.9224	17.156	23.9224	17.323	23.9224	17.729	23.9224	17.448	23.9224	17.354	23.9202	17.717	23.9224	18.344
23.9429	17.146	23.9429	17.615	23.9429	17.667	23.9429	17.083	23.9429	16.677	23.9429	17.333	23.9429	17.396	23.9429	17.531	23.9407	18	23.9429	18
23.9634	17.115	23.9634	17.438	23.9634	17.906	23.9634	16.833	23.9634	17.083	23.9634	17.625	23.9634	17.5	23.9634	17.51	23.9612	17.455	23.9634	18.74
23.9839	16.75	23.9839	16.479	23.9839	17.979	23.9839	17.281	23.9839	17.229	23.9839	18.052	23.9839	17.5	23.9839	16.927	23.9817	17.455	23.9839	17.583
24.0044	17.354	24.0044	17.083	24.0044	18.052	24.0044	16.323	24.0044	17.313	24.0044	17.427	24.0044	17.26	24.0044	17.49	24.0022	17.497	24.0044	17.896
24.0249	17.448	24.0249	16.885	24.0249	18.563	24.0249	16.635	24.0249	17.5	24.0249	18.625	24.0249	16.979	24.0249	17.052	24.0227	17.487	24.0249	18.208
24.0454	17.094	24.0454	16.885	24.0454	17.667	24.0454	16.688	24.0454	17.885	24.0454	17.927	24.0454	17.563	24.0454	16.677	24.0432	17.979	24.0454	17.927
24.0659	17.042	24.0659	17.344	24.0659	18.156	24.0659	17.063	24.0659	16.865	24.0659	17.604	24.0659	17.115	24.0659	16.917	24.0637	17.173	24.0659	17.76
24.0864	16.938	24.0864	17.146	24.0864	17.313	24.0864	17.24	24.0864	18.031	24.0864	18.177	24.0864	17.917	24.0864	17.24	24.0842	17.424	24.0864	17.979
24.1069	16.74	24.1069	16.708	24.1069	17.927	24.1069	16.99	24.1069	17.188	24.1069	18.198	24.1069	17.094	24.1069	17.625	24.1047	18.283	24.1069	18.146
24.1274	16.833	24.1274	17.49	24.1274	18.438	24.1274	16.208	24.1274	16.99	24.1274	16.479	24.1274	16.906	24.1274	17.427	24.1252	17.288	24.1274	17.073
24.1479	16.865	24.1479	16.833	24.1479	17.99	24.1479	16.979	24.1479	17.469	24.1479	16.969	24.1479	16.635	24.1479	16.76	24.1457	17.309	24.1479	17.469
24.1684	16.417	24.1684	17.271	24.1684	17.844	24.1684	17.156	24.1684	18.229	24.1684	17.167	24.1684	16.396	24.1684	17.229	24.1662	17.749	24.1684	17.885
24.1889	17.323	24.1889	16.979	24.1889	17.302	24.1889	17.823	24.1889	17.708	24.1889	17.729	24.1889	17.083	24.1889	16.948	24.1867	17.298	24.1889	18.354
24.2094	16.427	24.2094	17.719	24.2094	17.927	24.2094	17.104	24.2094	17.594	24.2094	17.448	24.2094	16.385	24.2094	17.625	24.2072	17.298	24.2094	17.938
24.2299	16.677	24.2299	16.75	24.2299	17.104	24.2299	16.875	24.2299	17.333	24.2299	17.198	24.2299	16.813	24.2299	16.51	24.2277	17.162	24.2299	17.875
24.2504	16.677	24.2504	16.885	24.2504	17.802	24.2504	16.458	24.2504	16.938	24.2504	17.938	24.2504	16.531	24.2504	17.094	24.2482	17.435	24.2504	17.635
24.2709	16.75	24.2709	16.958	24.2709	17.833	24.2709	16.01	24.2709	17.729	24.2709	16.927	24.2709	17.26	24.2709	17.177	24.2687	16.984	24.2709	17.396
24.2914	16.771	24.2914	17.25	24.2914	17.438	24.2914	16.177	24.2914	17.219	24.2914	16.938	24.2914	17.167	24.2914	16.906	24.2892	17.455	24.2914	18.344
24.3119	17.573	24.3119	16.219	24.3119	17.813	24.3119	17.635	24.3119	16.604	24.3119	16.885	24.3119	17.271	24.3119	16.927	24.3097	17.466	24.3119	17.927
24.3324	16.427	24.3324	16.792	24.3324	17.375	24.3324	17.167	24.3324	17.063	24.3324	17.563	24.3324	17.135	24.3324	16.313	24.3302	17.969	24.3324	18.26
24.3529	16.76	24.3529	16.896	24.3529	17.729	24.3529	17.281	24.3529	16.667	24.3529	16.99	24.3529	16.104	24.3529	16.115	24.3507	17.131	24.3529	18.188
24.3734	16.667	24.3734	17.083	24.3734	17.896	24.3734	16.969	24.3734	16.625	24.3734	16.99	24.3734	16.25	24.3734	17.26	24.3712	16.921	24.3734	17.135
24.3939	16.802	24.3939	16.719	24.3939	17.667	24.3939	16.594	24.3939	17.927	24.3939	16.979	24.3939	16.802	24.3939	16.76	24.3917	17.571	24.3939	17.177
24.4144	16.604	24.4144	16.646	24.4144	18.104	24.4144	16.542	24.4144	17.25	24.4144	16.802	24.4144	17.479	24.4144	16.646	24.4122	17.508	24.4144	17.469
24.4349	16.792	24.4349	16.719	24.4349	17.854	24.4349	16.583	24.4349	17.698	24.4349	16.979	24.4349	16.74	24.4349	16.979	24.4327	17.581	24.4349	17.25
24.4554	17.208	24.4554	17.229	24.4554	18.031	24.4554	16.323	24.4554	16.479	24.4554	17.76	24.4554	15.906	24.4554	16.885	24.4532	17.267	24.4554	17.854
24.4759	16.448	24.4759	16.604	24.4759	17.177	24.4759	16.344	24.4759	16.865	24.4759	17.344	24.4759	17.448	24.4759	17.177	24.4737	17.351	24.4759	17.792
24.4964	16.313	24.4964	16.958	24.4964	18.479	24.4964	16.708	24.4964	16.458	24.4964	17.854	24.4964	16.625	24.4964	17.313	24.4942	17.393	24.4964	18.385
24.5169	16.604	24.5169	16.927	24.5169	18.031	24.5169	16.625	24.5169	17.406	24.5169	17.302	24.5169	17.063	24.5169	16.198	24.5147	17.267	24.5169	16.76
24.5374	16.813	24.5374	15.792	24.5374	17.938	24.5374	16.646	24.5374	16.552	24.5374	16.719	24.5374	16.625	24.5374	17.135	24.5352	17.016	24.5374	17.344
24.5579	16.688	24.5579	15.896	24.5579	17.323	24.5579	15.708	24.5579	16.792	24.5579	17.354	24.5579	16.5	24.5579	16.646	24.5557	17.393	24.5579	17.531
24.5784	16.969	24.5784	17.26	24.5784	17.833	24.5784	16.729	24.5784	17.083	24.5784	16.969	24.5784	16.958	24.5784	16.281	24.5762	16.921	24.5784	17.427
24.5989	16.844	24.5989	16.698	24.5989	17.573	24.5989	15.906	24.5989	17.365	24.5989	16.958	24.5989	16.75	24.5989	15.844	24.5967	17.55	24.5989	17.281
24.6195	16.146	24.6195	16.854	24.6195	17.938	24.6195	16.927	24.6195	17.104	24.6195	17.01	24.6195	17.365	24.6195	16.688	24.6172	17.079	24.6195	17.625
24.64	16.302	24.64	17.021	24.64	17.896	24.64	16.719	24.64	17.219	24.64	17.281	24.64	17.031	24.64	16.646	24.6377	16.649	24.64	16.698
24.6605	16.708	24.6605	16.427	24.6605	17.635	24.6605	15.854	24.6605	16.781	24.6605	17.125	24.6605	16.833	24.6605	16.552	24.6582	17.382	24.6605	17.083
24.681	16.688	24.681	16.635	24.681	17.667	24.681	16.292	24.681	17.271	24.681	17.135	24.681	17.115	24.681	16.688	24.6787	17.529	24.681	17.708
24.7015	17.156	24.7015	16.677	24.7015	17.313	24.7015	16.208	24.7015	17.125	24.7015	17.406	24.7015	16.167	24.7015	16.292	24.6992	17.089	24.7015	16.635
24.722	16.969	24.722	16.552	24.722	17.917	24.722	16.375	24.722	16.531	24.722	17.656	24.722	16.677	24.722	16.938	24.7197	17.141	24.722	17.875
24.7425	16.427	24.7425	16.688	24.7425	17.438	24.7425	16.385	24.7425	17.281	24.7425	17.208	24.7425	16.073	24.7425	16.552	24.7402	16.995	24.7425	17.292
24.763	16.188	24.763	16	24.763	17.073	24.763	16.198	24.763	16.958	24.763	15.688	24.763	16.521	24.763	16.646	24.7607	17.068	24.763	16.802
24.7835	16.635	24.7835	16.427	24.7835	17.063	24.7835	16.292	24.7835	15.927	24.7835	17.208	24.7835	16.729	24.7835	15.813	24.7812	16.555	24.7835	17.135
24.804	15.771	24.804	17.729	24.804	17.938	24.804	16.802	24.804	17.385	24.804	16.875	24.804	16.75	24.804	16.698	24.8017	17.424	24.804	17.292
24.8245	16.094	24.8245	16.75	24.8245	16.365	24.8245	16.281	24.8245	16.385	24.8245	16.854	24.8245	15.938	24.8245	17.125	24.8222	17.152	24.8245	17.469
24.845	16.656	24.845	16.5	24.845	17.76	24.845	16.969	24.845	16.573	24.845	16.313	24.845	16.844	24.845	16.458	24.8427	17.487	24.845	16.865
24.8655	16.719	24.8655	17.323	24.8655	17.396	24.8655	16.625	24.8655	17	24.8655	17.927	24.8655	16.927	24.8655	16.104	24.8632	17.298	24.8655	17.406
24.886	16.823	24.886	16.615	24.886	17.906	24.886	16.24	24.886	16.323	24.886	16.958	24.886	17.479	24.886	16.479	24.8837	16.565	24.886	17.021
24.9065	16.094	24.9065	16.979	24.9065	18.208	24.9065	16.656	24.9065	17.26	24.9065	17.125	24.9065	16.25	24.9065	16.177	24.9042	16.817	24.9065	17.469
24.927	16.167	24.927	16.698	24.927	18.458	24.927	16.583	24.927	17.198	24.927	17.74	24.927	16.115	24.927	16.271	24.9247	17.319	24.927	18.021
24.9475	15.844	24.9475	16.458	24.9475	17.396	24.9475	15.698	24.9475	17.313	24.9475	16.729	24.9475	17.427	24.9475	15.688	24.9452	17.361	24.9475	17.313
24.968	16.281	24.968	16.51	24.968	17.927	24.968	16.583	24.968	16.24	24.968	16.667	24.968	16.833	24.968	16.385	24.9657	16.984	24.968	17.135
24.9885	16.052	24.9885	16.333	24.9885	16.927	24.9885	16.646	24.9885	16.719	24.9885	16.458	24.9885	16.469	24.9885	15.885	24.9862	16.754	24.9885	17.031
25.009	15.677	25.009	17.063	25.009	16.656	25.009	16.24	25.009	16.427	25.009	16.979	25.009	16.99	25.009	16.563	25.0067	17.204	25.009	17.542
25.0295	16.771	25.0295	16.698	25.0295	17.719	25.0295	16.458	25.0295	16.51	25.0295	17	25.0295	16.677	25.0295	16.51	25.0272	16.953	25.0295	17.438
25.05	16.531	25.05	16.573	25.05	17.885	25.05	16.698	25.05	16.583	25.05	17.438	25.05	17.167	25.05	16.427	25.0477	16.094	25.05	17.125
25.0705	15.906	25.0705	16.125	25.0705	17.479	25.0705	16.01	25.0705	16.76	25.0705	16.594	25.0705	16.469	25.0705	17.396	25.0682	16.45	25.0705	17.219
25.091	16.281	25.091	16.51	25.091	16.625	25.091	16.042	25.091	16.146	25.091	16.677	25.091	15.917	25.091	16.271	25.0887	17.246	25.091	17.292
25.1115	17.135	25.1115	16.198	25.1115	17	25.1115	16.792	25.1115	16.938	25.1115	17.625	25.1115	15.802	25.1115	15.948	25.1092	16.838	25.1115	17.302
25.132	15.521	25.132	17.146	25.132	17.688	25.132	16.635	25.132	16.323	25.132	16.99	25.132	17.156	25.132	17.073	25.1297	17.476	25.132	17.417
25.1525	16.135	25.1525	16.292	25.1525	16.833	25.1525	16.354	25.1525	15.573	25.1525	16.865	25.1525	16.417	25.1525	16.448	25.1502	17.393	25.1525	17.156
25.173	16.25	25.173	16.396	25.173	17.031	25.173	16.188	25.173	16.958	25.173	16.469	25.173	16.781	25.173	16.063	25.1707	17.319	25.173	16.792
25.1935	15.323	25.1935	16.604	25.1935	17.375	25.1935	16.771	25.1935	17.198	25.1935	17.052	25.1935	16.771	25.1935	16.292	25.1912	17.058	25.1935	16.802
25.214	16.979	25.214	16.313	25.214	17.844	25.214	16.146	25.214	16.094	25.214	17.063	25.214	16.125	25.214	16.313	25.2117	17.654	25.214	16.885
25.2345	16.271	25.2345	16.792	25.2345	16.802	25.2345	15.99	25.2345	16.698	25.2345	16.698	25.2345	16.375	25.2345	15.51	25.2322	16.283	25.2345	16.958
25.255	15.24	25.255	17.292	25.255	15.729	25.255	15.427	25.255	17.073	25.255	16.823	25.255	15.813	25.255	16.458	25.2527	16.576	25.255	17.083
25.2755	15.573	25.2755	16	25.2755	17.781	25.2755	16.76	25.2755	16.219	25.2755	16.927	25.2755	16.323	25.2755	16.135	25.2732	16.712	25.2755	17.521
25.296	15.938	25.296	16.26	25.296	17.406	25.296	15.969	25.296	15.969	25.296	16.625	25.296	16.042	25.296	16.521	25.2937	16.429	25.296	16.813
25.3165	15.563	25.3165	16.427	25.3165	16.563	25.3165	16.833	25.3165	16.031	25.3165	16.354	25.3165	17.406	25.3165	15.99	25.3142	16.22	25.3165	16.781
25.337	16.5	25.337	16.125	25.337	16.792	25.337	16.865	25.337	16.927	25.337	17.104	25.337	15.74	25.337	15.906	25.3347	16.607	25.337	17.635
25.3575	15.615	25.3575	16.177	25.3575	17.479	25.3575	16.479	25.3575	16.74	25.3575	16.156	25.3575	16.01	25.3575	16.031	25.3552	16.293	25.3575	16.448
25.378	16.083	25.378	16.135	25.378	17	25.378	16.563	25.378	15.979	25.378	16.625	25.378	16.26	25.378	16.208	25.3757	16.838	25.378	16.885
25.3985	15.292	25.3985	16.104	25.3985	17.344	25.3985	15.875	25.3985	15.906	25.3985	16.135	25.3985	15.948	25.3985	16.302	25.3962	16.712	25.3985	17.25
25.419	16.625	25.419	15.74	25.419	18.115	25.419	16.75	25.419	15.458	25.419	16.615	25.419	17.146	25.419	16.552	25.4167	16.377	25.419	16.833
25.4395	16.156	25.4395	16.219	25.4395	17.604	25.4395	16.021	25.4395	16.281	25.4395	16.448	25.4395	16.771	25.4395	16.427	25.4372	16.859	25.4395	17.208
25.46	16.365	25.46	14.979	25.46	17.573	25.46	16.104	25.46	16.771	25.46	16.229	25.46	16.188	25.46	16.188	25.4577	16.628	25.46	17.073
25.4805	15.646	25.4805	16.375	25.4805	16.885	25.4805	16.323	25.4805	17.219	25.4805	16.875	25.4805	16.167	25.4805	16.094	25.4782	17.005	25.4805	17.448
25.501	16.156	25.501	16.521	25.501	17.323	25.501	16.531	25.501	15.479	25.501	16.833	25.501	16.125	25.501	16.104	25.4988	17.12	25.501	17.125
25.5215	16.49	25.5215	16.385	25.5215	18.188	25.5215	15.635	25.5215	16.083	25.5215	17.552	25.5215	16.802	25.5215	16.688	25.5193	16.545	25.5215	16.26
25.542	16.344	25.542	16.26	25.542	17.208	25.542	16.125	25.542	16.198	25.542	16.5	25.542	16.031	25.542	16.083	25.5398	16.775	25.542	17.104
25.5625	15.844	25.5625	16.646	25.5625	17.531	25.5625	15.833	25.5625	16.146	25.5625	16.365	25.5625	16.094	25.5625	16.406	25.5603	16.471	25.5625	17.469
25.583	15.677	25.583	16.302	25.583	16.802	25.583	14.938	25.583	16.448	25.583	16.5	25.583	16.417	25.583	15.771	25.5808	17.016	25.583	16.583
25.6035	15.604	25.6035	15.958	25.6035	17.469	25.6035	15.76	25.6035	16.167	25.6035	17.167	25.6035	16.313	25.6035	16.354	25.6013	17.445	25.6035	16.813
25.624	15.625	25.624	16.052	25.624	16.781	25.624	16.635	25.624	16.24	25.624	17.406	25.624	15.896	25.624	16.271	25.6218	16.921	25.624	16.708
25.6445	15.604	25.6445	15.396	25.6445	17.073	25.6445	16.156	25.6445	15.948	25.6445	15.917	25.6445	16.156	25.6445	15.823	25.6423	16.995	25.6445	17.26
25.665	16.563	25.665	16.583	25.665	16.74	25.665	16.167	25.665	16.281	25.665	17.365	25.665	16.865	25.665	16.458	25.6628	16.461	25.665	16.156
25.6855	15.875	25.6855	16.906	25.6855	17.583	25.6855	16.333	25.6855	15.688	25.6855	16.479	25.6855	16.656	25.6855	16.094	25.6833	16.681	25.6855	17.292
25.706	15.729	25.706	16.625	25.706	17.458	25.706	15.698	25.706	15.021	25.706	16.635	25.706	16.625	25.706	15.74	25.7038	16.377	25.706	16.667
25.7265	14.906	25.7265	15.625	25.7265	17.344	25.7265	15.052	25.7265	16.615	25.7265	16.667	25.7265	15.76	25.7265	16.448	25.7243	16.094	25.7265	16.906
25.747	16.094	25.747	15.729	25.747	17.625	25.747	15.813	25.747	16.333	25.747	16.958	25.747	16.198	25.747	15.583	25.7448	17.56	25.747	17.25
25.7675	16.063	25.7675	16.094	25.7675	17.51	25.7675	15.875	25.7675	15.854	25.7675	15.969	25.7675	16.083	25.7675	16.76	25.7653	17.204	25.7675	16.885
25.788	15.813	25.788	15.354	25.788	17.198	25.788	16.521	25.788	15.698	25.788	16.271	25.788	16.781	25.788	16.438	25.7858	17.257	25.788	16.99
25.8085	15.198	25.8085	16.698	25.8085	17.063	25.8085	15.719	25.8085	15.438	25.8085	16.479	25.8085	16.521	25.8085	15.5	25.8063	16.524	25.8085	16.906
25.829	15.813	25.829	16.573	25.829	17.094	25.829	16.438	25.829	16	25.829	16.823	25.829	16.927	25.829	16.802	25.8268	16.89	25.829	16.469
25.8495	15.448	25.8495	15.833	25.8495	17.354	25.8495	15.813	25.8495	16.25	25.8495	16.354	25.8495	16.375	25.8495	15.781	25.8473	16.304	25.8495	16.667
25.87	15.771	25.87	16.146	25.87	16.854	25.87	16.125	25.87	15.781	25.87	16.375	25.87	16.01	25.87	15.74	25.8678	16.775	25.87	17.573
25.8905	15.604	25.8905	16.219	25.8905	16.625	25.8905	15.719	25.8905	15.656	25.8905	16.344	25.8905	16.073	25.8905	16.521	25.8883	17.204	25.8905	16.604
25.911	16.698	25.911	16.208	25.911	16.885	25.911	16.073	25.911	15.677	25.911	15.979	25.911	16.938	25.911	16.344	25.9088	16.649	25.911	16.25
25.9315	15.26	25.9315	15.031	25.9315	17.479	25.9315	15.792	25.9315	15.885	25.9315	16.833	25.9315	16.125	25.9315	16.281	25.9293	17.141	25.9315	16.198
25.952	16.104	25.952	16.094	25.952	16.875	25.952	15.302	25.952	15.792	25.952	16.177	25.952	16.281	25.952	15.677	25.9498	16.838	25.952	16.771
25.9725	15.083	25.9725	15.51	25.9725	16.604	25.9725	15.521	25.9725	15.552	25.9725	16.583	25.9725	16.656	25.9725	16.052	25.9703	17.026	25.9725	16.25
25.993	15.563	25.993	16.281	25.993	17.813	25.993	16.021	25.993	16.458	25.993	16.292	25.993	15.875	25.993	15.302	25.9908	16.063	25.993	16.823
26.0135	15.49	26.0135	15.625	26.0135	17.573	26.0135	15.677	26.0135	15.635	26.0135	16.146	26.0135	16.063	26.0135	15.958	26.0113	16.147	26.0135	15.875
26.034	15.729	26.034	16.323	26.034	17.688	26.034	16.063	26.034	15.573	26.034	16.885	26.034	16.104	26.034	16.115	26.0318	16.66	26.034	15.781
26.0545	15.635	26.0545	15.292	26.0545	17.083	26.0545	16	26.0545	16.313	26.0545	16.646	26.0545	16.063	26.0545	15.969	26.0523	16.168	26.0545	16.271
26.075	15.375	26.075	16.271	26.075	17.042	26.075	15.479	26.075	16.313	26.075	16.906	26.075	16.948	26.075	15.875	26.0728	16.178	26.075	16.563
26.0955	15.177	26.0955	16.021	26.0955	17.208	26.0955	15.927	26.0955	16.542	26.0955	15.979	26.0955	15.802	26.0955	16.198	26.0933	16.366	26.0955	16.688
26.116	15.25	26.116	15.969	26.116	17.073	26.116	15.302	26.116	15.75	26.116	16.021	26.116	16.604	26.116	16.26	26.1138	15.623	26.116	16.281
26.1365	15.052	26.1365	16.76	26.1365	16.906	26.1365	16.292	26.1365	16.583	26.1365	15.969	26.1365	16.458	26.1365	15.313	26.1343	16.105	26.1365	16.292
26.157	15.552	26.157	16.49	26.157	17.125	26.157	15.458	26.157	15.844	26.157	16.656	26.157	16.542	26.157	16.219	26.1548	17.016	26.157	16.604
26.1775	15.635	26.1775	15.365	26.1775	17.177	26.1775	15.146	26.1775	16.083	26.1775	15.948	26.1775	15.885	26.1775	15.938	26.1753	16.513	26.1775	16.344
26.198	15.469	26.198	16.01	26.198	16.292	26.198	16.219	26.198	15.021	26.198	16.833	26.198	15.823	26.198	15.219	26.1958	16.67	26.198	16.917
26.2185	15.51	26.2185	15.656	26.2185	16.698	26.2185	15.188	26.2185	15.948	26.2185	16.625	26.2185	15.354	26.2185	16.188	26.2163	16.199	26.2185	16.229
26.239	14.854	26.239	16.229	26.239	17.719	26.239	15.396	26.239	15.604	26.239	15.656	26.239	16.177	26.239	15.906	26.2368	16.398	26.239	16.948
26.2595	15.292	26.2595	16.167	26.2595	17.365	26.2595	15.563	26.2595	15.104	26.2595	16.292	26.2595	16.188	26.2595	15.958	26.2573	16.597	26.2595	16.708
26.28	15.49	26.28	15.667	26.28	16.656	26.28	16.135	26.28	15.5	26.28	15.615	26.28	16.031	26.28	16.625	26.2778	15.874	26.28	16.021
26.3005	15.99	26.3005	15.573	26.3005	16.656	26.3005	15.25	26.3005	16.021	26.3005	16.521	26.3005	16.25	26.3005	15.521	26.2983	16.021	26.3005	16.531
26.321	14.865	26.321	15.323	26.321	17.094	26.321	15.604	26.321	15.365	26.321	15.813	26.321	15.906	26.321	15.854	26.3188	15.78	26.321	16.99
26.3415	15.625	26.3415	16.063	26.3415	16.948	26.3415	15.917	26.3415	15.667	26.3415	16.5	26.3415	17.188	26.3415	15.792	26.3393	16.094	26.3415	16.448
26.362	14.896	26.362	15.979	26.362	17.375	26.362	16.25	26.362	15.396	26.362	16.74	26.362	16.031	26.362	16	26.3598	16.063	26.362	16.479
26.3825	15.896	26.3825	15	26.3825	17.083	26.3825	14.74	26.3825	15.396	26.3825	16.281	26.3825	16.25	26.3825	15	26.3803	16.01	26.3825	16.813
26.403	15.125	26.403	16.729	26.403	16.74	26.403	15.208	26.403	16.115	26.403	16.479	26.403	15.958	26.403	15.24	26.4008	16.743	26.403	16.26
26.4235	15.094	26.4235	15.74	26.4235	16.604	26.4235	16.375	26.4235	15.854	26.4235	16.094	26.4235	16.115	26.4235	15.823	26.4213	16.586	26.4235	17.021
26.444	15.646	26.444	16.635	26.444	16.688	26.444	15.406	26.444	16.188	26.444	15.76	26.444	16.198	26.444	15.729	26.4418	16.618	26.444	16.802
26.4645	15.74	26.4645	15.479	26.4645	17.375	26.4645	15.865	26.4645	15.958	26.4645	15.958	26.4645	15.646	26.4645	16.031	26.4623	15.686	26.4645	16.313
26.485	15.063	26.485	15.281	26.485	16.844	26.485	16.385	26.485	15.781	26.485	16.146	26.485	15.875	26.485	15.583	26.4828	15.644	26.485	16.25
26.5055	15.271	26.5055	15.667	26.5055	16.813	26.5055	15.969	26.5055	15.406	26.5055	16.573	26.5055	15.438	26.5055	15.219	26.5033	16.848	26.5055	16.031
26.526	15.719	26.526	14.917	26.526	16.844	26.526	15.5	26.526	15.594	26.526	16	26.526	16.125	26.526	16.354	26.5238	16.283	26.526	16.333
26.5465	14.854	26.5465	15.854	26.5465	17.198	26.5465	16.427	26.5465	15.688	26.5465	16.938	26.5465	15.198	26.5465	15.917	26.5443	16.021	26.5465	17.021
26.567	15.208	26.567	15.781	26.567	16.302	26.567	15.49	26.567	15.063	26.567	15.094	26.567	16.344	26.567	16.167	26.5648	16.272	26.567	16.375
26.5875	15.563	26.5875	14.927	26.5875	16.719	26.5875	15.24	26.5875	15.615	26.5875	16.354	26.5875	16.385	26.5875	15.438	26.5853	15.948	26.5875	16.25
26.608	15.667	26.608	15.667	26.608	17.333	26.608	15.573	26.608	15.583	26.608	15.438	26.608	15.104	26.608	15.813	26.6058	16.283	26.608	16.594
26.6285	15.542	26.6285	15.25	26.6285	17.458	26.6285	15.75	26.6285	16.323	26.6285	16.74	26.6285	16.313	26.6285	15.615	26.6263	16.168	26.6285	17.385
26.649	15.615	26.649	15.406	26.649	16.333	26.649	15.833	26.649	15.458	26.649	16.469	26.649	16.25	26.649	14.969	26.6468	15.592	26.649	16.406
26.6695	14.958	26.6695	15.188	26.6695	16.74	26.6695	16.208	26.6695	16.219	26.6695	16.063	26.6695	15.99	26.6695	15.646	26.6673	15.571	26.6695	16.083
26.6901	14.646	26.6901	15.344	26.6901	16.354	26.6901	15.646	26.6901	15.802	26.6901	16.385	26.6901	15.365	26.6901	16.292	26.6878	15.927	26.6901	16.313
26.7106	15.25	26.7106	15.625	26.7106	16.427	26.7106	15.333	26.7106	15.198	26.7106	16.531	26.7106	15.979	26.7106	15.177	26.7083	15.403	26.7106	15.958
26.7311	15.031	26.7311	15.271	26.7311	17.292	26.7311	16.208	26.7311	15.958	26.7311	16.24	26.7311	16.208	26.7311	15.604	26.7288	15.455	26.7311	15.521
26.7516	14.906	26.7516	15.115	26.7516	16.646	26.7516	15.885	26.7516	14.979	26.7516	15.927	26.7516	15.479	26.7516	15.844	26.7493	15.885	26.7516	16.969
26.7721	15.333	26.7721	15.844	26.7721	17.083	26.7721	15.26	26.7721	15.365	26.7721	16.125	26.7721	14.917	26.7721	15.969	26.7698	15.571	26.7721	16.198
26.7926	15.292	26.7926	15.583	26.7926	16.698	26.7926	15.656	26.7926	15.229	26.7926	16.01	26.7926	15.854	26.7926	15.563	26.7903	15.298	26.7926	17.083
26.8131	15.479	26.8131	15.219	26.8131	16.625	26.8131	15.333	26.8131	15.563	26.8131	16.406	26.8131	15.365	26.8131	16.073	26.8108	15.634	26.8131	16.229
26.8336	15.51	26.8336	15.323	26.8336	16.615	26.8336	16.094	26.8336	15.375	26.8336	15.917	26.8336	15.313	26.8336	15.677	26.8313	15.77	26.8336	16.813
26.8541	14.906	26.8541	15.073	26.8541	16.688	26.8541	14.594	26.8541	15.292	26.8541	16.49	26.8541	15.302	26.8541	15.604	26.8518	16.199	26.8541	16.24
26.8746	14.927	26.8746	15.635	26.8746	16.854	26.8746	15.365	26.8746	15.292	26.8746	16.031	26.8746	15.698	26.8746	15.063	26.8723	16.168	26.8746	17.063
26.8951	15.167	26.8951	14.479	26.8951	16.615	26.8951	15.417	26.8951	15.5	26.8951	15.917	26.8951	15.323	26.8951	15.104	26.8928	15.455	26.8951	15.823
26.9156	14.563	26.9156	14.667	26.9156	16.188	26.9156	15.938	26.9156	16.052	26.9156	15.635	26.9156	15.76	26.9156	15.531	26.9133	16.272	26.9156	15.49
26.9361	14.583	26.9361	14.698	26.9361	17.229	26.9361	15.188	26.9361	14.771	26.9361	15.969	26.9361	15.427	26.9361	15.792	26.9338	15.037	26.9361	16.021
26.9566	15.344	26.9566	15.865	26.9566	17.021	26.9566	15.802	26.9566	15.563	26.9566	16.458	26.9566	15.719	26.9566	15.344	26.9543	16.618	26.9566	16
26.9771	14.844	26.9771	15.469	26.9771	16.115	26.9771	15.521	26.9771	14.906	26.9771	15.917	26.9771	16.073	26.9771	15.229	26.9748	15.55	26.9771	15.958
26.9976	15.635	26.9976	14.615	26.9976	16.844	26.9976	14.865	26.9976	15.479	26.9976	15.656	26.9976	15.51	26.9976	14.896	26.9953	16.419	26.9976	16.292
27.0181	15.542	27.0181	15.76	27.0181	16.375	27.0181	14.229	27.0181	14.917	27.0181	16.427	27.0181	15.969	27.0181	15.219	27.0158	15.78	27.0181	15.969
27.0386	14.323	27.0386	14.896	27.0386	15.76	27.0386	14.948	27.0386	15.01	27.0386	15.292	27.0386	15.115	27.0386	15.24	27.0363	15.707	27.0386	16.115
27.0591	15.292	27.0591	15.344	27.0591	16.156	27.0591	14.073	27.0591	14.844	27.0591	15.698	27.0591	15.313	27.0591	15.688	27.0568	15.204	27.0591	16.406
27.0796	15.271	27.0796	15.99	27.0796	16.75	27.0796	15.292	27.0796	14.813	27.0796	16.094	27.0796	15.719	27.0796	14.896	27.0773	15.686	27.0796	15.5
27.1001	14.844	27.1001	14.625	27.1001	17.042	27.1001	15	27.1001	15.188	27.1001	16.042	27.1001	15.365	27.1001	15.135	27.0978	15.832	27.1001	15.979
27.1206	15.198	27.1206	14.927	27.1206	16.146	27.1206	15.219	27.1206	15.406	27.1206	15.365	27.1206	15.594	27.1206	15.021	27.1183	15.581	27.1206	15.719
27.1411	14.531	27.1411	14.771	27.1411	16.948	27.1411	15.75	27.1411	14.99	27.1411	15.26	27.1411	15.448	27.1411	15.458	27.1388	15.958	27.1411	15.823
27.1616	14.823	27.1616	15.646	27.1616	16.615	27.1616	15.396	27.1616	14.896	27.1616	15.688	27.1616	15.604	27.1616	14.833	27.1593	15.529	27.1616	16.271
27.1821	14.938	27.1821	14.969	27.1821	16.323	27.1821	15.427	27.1821	14.479	27.1821	15.333	27.1821	15.583	27.1821	14.76	27.1798	14.743	27.1821	16.073
27.2026	15.052	27.2026	14.604	27.2026	17.083	27.2026	14.406	27.2026	14.552	27.2026	15.229	27.2026	16.25	27.2026	15.406	27.2003	15.277	27.2026	16.344
27.2231	15.135	27.2231	14.438	27.2231	16.958	27.2231	14.427	27.2231	14.49	27.2231	15.344	27.2231	15.531	27.2231	15.719	27.2208	15.696	27.2231	16.094
27.2436	15.49	27.2436	15.615	27.2436	16.469	27.2436	14.667	27.2436	14.646	27.2436	15.469	27.2436	15.094	27.2436	15.396	27.2413	15.885	27.2436	15.302
27.2641	14.531	27.2641	14.615	27.2641	16.448	27.2641	15.031	27.2641	15.219	27.2641	15.469	27.2641	15.208	27.2641	15.938	27.2618	15.476	27.2641	16.313
27.2846	15.302	27.2846	14.667	27.2846	16.083	27.2846	15.135	27.2846	15.281	27.2846	16.063	27.2846	15.5	27.2846	14.719	27.2823	15.56	27.2846	16.625
27.3051	14.5	27.3051	14.896	27.3051	16.979	27.3051	15.042	27.3051	15.208	27.3051	15.313	27.3051	15.99	27.3051	14.885	27.3028	16.314	27.3051	15.896
27.3256	14.208	27.3256	15.292	27.3256	16.667	27.3256	14.906	27.3256	14.948	27.3256	15.583	27.3256	15.448	27.3256	16.083	27.3233	15.592	27.3256	16.479
27.3461	14.698	27.3461	14.49	27.3461	16.531	27.3461	14.927	27.3461	15.104	27.3461	15.135	27.3461	15.604	27.3461	14.771	27.3438	15.644	27.3461	15.51
27.3666	14.865	27.3666	14.792	27.3666	16.26	27.3666	15.219	27.3666	14.927	27.3666	15.313	27.3666	15.542	27.3666	14.385	27.3643	15.277	27.3666	15.25
27.3871	14.865	27.3871	15.042	27.3871	16	27.3871	15.26	27.3871	14.375	27.3871	14.698	27.3871	15.427	27.3871	15.604	27.3848	15.309	27.3871	15.198
27.4076	14.521	27.4076	14.417	27.4076	16.031	27.4076	14.542	27.4076	14.906	27.4076	15.708	27.4076	16.094	27.4076	14.854	27.4053	15.309	27.4076	16.198
27.4281	14.635	27.4281	13.917	27.4281	16.271	27.4281	15.104	27.4281	14.865	27.4281	16.125	27.4281	14.969	27.4281	14.865	27.4258	14.827	27.4281	16.042
27.4486	15.021	27.4486	14.979	27.4486	16.281	27.4486	15.438	27.4486	15.229	27.4486	15.708	27.4486	15.938	27.4486	15.083	27.4463	15.309	27.4486	15.958
27.4691	15.104	27.4691	14.927	27.4691	16.521	27.4691	15.135	27.4691	14.802	27.4691	15.167	27.4691	15.281	27.4691	14.948	27.4668	15.508	27.4691	15.51
27.4896	14.625	27.4896	14.646	27.4896	16.51	27.4896	14.604	27.4896	14.813	27.4896	14.49	27.4896	14.917	27.4896	15.188	27.4873	15.414	27.4896	15.323
27.5101	14.635	27.5101	15.177	27.5101	16.448	27.5101	14.813	27.5101	14.781	27.5101	15.615	27.5101	14.813	27.5101	15.844	27.5078	15.288	27.5101	16.073
27.5306	15.177	27.5306	14.865	27.5306	16.552	27.5306	15.833	27.5306	14.302	27.5306	15.073	27.5306	15.188	27.5306	14.5	27.5283	14.942	27.5306	15.49
27.5511	14.271	27.5511	14.885	27.5511	15.563	27.5511	14.906	27.5511	15.021	27.5511	14.719	27.5511	15.177	27.5511	15.021	27.5489	15.665	27.5511	15.5
27.5716	14.26	27.5716	14.99	27.5716	15.958	27.5716	14.563	27.5716	14.51	27.5716	15.167	27.5716	14.927	27.5716	15.271	27.5694	14.335	27.5716	15.833
27.5921	14.771	27.5921	14.896	27.5921	16.167	27.5921	15.406	27.5921	14.354	27.5921	15	27.5921	15.156	27.5921	15.104	27.5899	15.853	27.5921	14.698
27.6126	14.479	27.6126	14.542	27.6126	16.625	27.6126	14.219	27.6126	14.698	27.6126	15.177	27.6126	15	27.6126	14.802	27.6104	15.12	27.6126	15.906
27.6331	15.354	27.6331	15.156	27.6331	16.563	27.6331	14.073	27.6331	14.271	27.6331	15.156	27.6331	14.75	27.6331	14.792	27.6309	15.131	27.6331	14.938
27.6536	14.99	27.6536	14.229	27.6536	16	27.6536	14.719	27.6536	14.865	27.6536	15.052	27.6536	15.906	27.6536	15.667	27.6514	15.183	27.6536	14.896
27.6741	14.198	27.6741	14.813	27.6741	15.813	27.6741	14.573	27.6741	14.74	27.6741	15.219	27.6741	15.771	27.6741	15.531	27.6719	15.759	27.6741	15.188
27.6946	14.823	27.6946	13.969	27.6946	16.563	27.6946	14.469	27.6946	14.604	27.6946	15.188	27.6946	15.698	27.6946	15.229	27.6924	14.942	27.6946	16.458
27.7151	14.063	27.7151	15.115	27.7151	16.823	27.7151	14.479	27.7151	14.521	27.7151	15.385	27.7151	14.875	27.7151	14.99	27.7129	14.157	27.7151	14.708
27.7356	15.177	27.7356	14.969	27.7356	16.865	27.7356	15.906	27.7356	15.271	27.7356	15.281	27.7356	15.594	27.7356	14.802	27.7334	15.016	27.7356	15.052
27.7561	14.01	27.7561	15.313	27.7561	15.469	27.7561	14.51	27.7561	14.115	27.7561	15.708	27.7561	15.542	27.7561	15.052	27.7539	14.607	27.7561	15.76
27.7766	14.229	27.7766	15.208	27.7766	15.802	27.7766	14.667	27.7766	14.531	27.7766	14.552	27.7766	15.438	27.7766	14.729	27.7744	14.775	27.7766	15.667
27.7971	14.271	27.7971	14.802	27.7971	16.635	27.7971	14.302	27.7971	14.563	27.7971	15.365	27.7971	15.458	27.7971	14.406	27.7949	14.827	27.7971	15.219
27.8176	14.177	27.8176	14.438	27.8176	15.781	27.8176	14.969	27.8176	13.823	27.8176	15.698	27.8176	15.135	27.8176	15.094	27.8154	15.173	27.8176	15.583
27.8381	14.802	27.8381	14.688	27.8381	15.698	27.8381	14.677	27.8381	14.74	27.8381	15.229	27.8381	15.135	27.8381	14.344	27.8359	15.099	27.8381	15.365
27.8586	14.51	27.8586	15.26	27.8586	15.917	27.8586	14.625	27.8586	14.354	27.8586	15.177	27.8586	15.323	27.8586	14.677	27.8564	15.435	27.8586	15.625
27.8791	14.563	27.8791	14.604	27.8791	15.458	27.8791	14.75	27.8791	13.958	27.8791	15.698	27.8791	15.969	27.8791	14.396	27.8769	14.869	27.8791	15.479
27.8996	14.26	27.8996	15.188	27.8996	15.813	27.8996	14.688	27.8996	13.927	27.8996	15.438	27.8996	14.844	27.8996	14.49	27.8974	14.565	27.8996	14.885
27.9201	14.375	27.9201	15.031	27.9201	16.167	27.9201	15.188	27.9201	14.323	27.9201	15.344	27.9201	15.365	27.9201	15.427	27.9179	14.921	27.9201	14.948
27.9406	14.635	27.9406	14.375	27.9406	15.792	27.9406	14.552	27.9406	14.521	27.9406	14.833	27.9406	15.479	27.9406	14.75	27.9384	14.272	27.9406	15.25
27.9611	13.604	27.9611	14.865	27.9611	16.219	27.9611	15.073	27.9611	13.438	27.9611	14.49	27.9611	15.031	27.9611	14.604	27.9589	14.88	27.9611	15.76
27.9816	14.406	27.9816	14.083	27.9816	15.844	27.9816	14.948	27.9816	13.917	27.9816	14.625	27.9816	15.302	27.9816	14.823	27.9794	15.529	27.9816	15.969
28.0021	13.552	28.0021	14.49	28.0021	16.302	28.0021	14.563	28.0021	14.052	28.0021	14.583	28.0021	15.948	28.0021	15.479	27.9999	14.88	28.0021	15.188
28.0226	14.167	28.0226	14.281	28.0226	15.677	28.0226	13.938	28.0226	13.646	28.0226	15.135	28.0226	15.74	28.0226	14.635	28.0204	15.047	28.0226	15.448
28.0431	13.771	28.0431	14.969	28.0431	16.135	28.0431	14.615	28.0431	13.896	28.0431	14.76	28.0431	15.125	28.0431	15.031	28.0409	15.131	28.0431	15.344
28.0636	14.323	28.0636	14.625	28.0636	15.906	28.0636	14.313	28.0636	13.542	28.0636	15.323	28.0636	15.146	28.0636	14.302	28.0614	14.398	28.0636	15.781
28.0841	14.104	28.0841	13.927	28.0841	15.885	28.0841	14.615	28.0841	14.469	28.0841	15.052	28.0841	15.469	28.0841	15.021	28.0819	14.649	28.0841	15.688
28.1046	13.844	28.1046	15.094	28.1046	15.531	28.1046	14.031	28.1046	14.198	28.1046	15.385	28.1046	15.365	28.1046	14.135	28.1024	15.183	28.1046	15.052
28.1251	13.917	28.1251	14.104	28.1251	15.635	28.1251	13.802	28.1251	15.198	28.1251	15.573	28.1251	15.5	28.1251	14.75	28.1229	14.492	28.1251	15.49
28.1456	14.385	28.1456	14.969	28.1456	15.958	28.1456	14.844	28.1456	14.427	28.1456	14.594	28.1456	15.5	28.1456	14.875	28.1434	13.885	28.1456	14.75
28.1661	13.802	28.1661	14.438	28.1661	15.469	28.1661	14.823	28.1661	14.385	28.1661	15.677	28.1661	14.76	28.1661	14.5	28.1639	14.105	28.1661	14.917
28.1866	13.75	28.1866	14.042	28.1866	15.552	28.1866	13.802	28.1866	14.542	28.1866	14.26	28.1866	15.375	28.1866	14.438	28.1844	15.068	28.1866	15.083
28.2071	13.99	28.2071	14.604	28.2071	16.26	28.2071	14.75	28.2071	14.156	28.2071	14.99	28.2071	15.365	28.2071	14.552	28.2049	15.529	28.2071	15.521
28.2276	14.469	28.2276	14.417	28.2276	15.635	28.2276	14.823	28.2276	14.146	28.2276	14.531	28.2276	15.708	28.2276	15.302	28.2254	14.356	28.2276	15.208
28.2481	14.667	28.2481	13.979	28.2481	16.125	28.2481	14.229	28.2481	13.323	28.2481	14.479	28.2481	15.167	28.2481	14.469	28.2459	14.743	28.2481	15.344
28.2686	14.104	28.2686	14.073	28.2686	15.063	28.2686	14.552	28.2686	14.521	28.2686	15.052	28.2686	14.563	28.2686	14.813	28.2664	14.482	28.2686	15.75
28.2891	13.802	28.2891	14.323	28.2891	15.26	28.2891	14.052	28.2891	14.365	28.2891	15.281	28.2891	15.333	28.2891	14.865	28.2869	13.979	28.2891	15.604
28.3096	14.448	28.3096	14.406	28.3096	15.698	28.3096	14.302	28.3096	13.885	28.3096	14.896	28.3096	15.719	28.3096	14.469	28.3074	14.827	28.3096	15.188
28.3301	13.594	28.3301	13.927	28.3301	14.656	28.3301	14.115	28.3301	13.792	28.3301	14.208	28.3301	15.313	28.3301	14.365	28.3279	15.152	28.3301	14.708
28.3506	13.75	28.3506	14.042	28.3506	16.354	28.3506	14.948	28.3506	14.177	28.3506	14.885	28.3506	15.083	28.3506	14.167	28.3484	13.581	28.3506	15.552
28.3711	13.969	28.3711	14.563	28.3711	15.594	28.3711	13.792	28.3711	14.438	28.3711	14.75	28.3711	14.823	28.3711	13.813	28.3689	14.534	28.3711	14.698
28.3916	14.333	28.3916	14.677	28.3916	16.625	28.3916	13.99	28.3916	13.969	28.3916	14.115	28.3916	15.802	28.3916	13.75	28.3894	14.545	28.3916	14.896
28.4121	13.99	28.4121	14.146	28.4121	15.854	28.4121	14.417	28.4121	13.771	28.4121	14.823	28.4121	15.021	28.4121	15.521	28.4099	14.251	28.4121	15.115
28.4326	14.063	28.4326	13.781	28.4326	15.604	28.4326	14.104	28.4326	14.625	28.4326	14.313	28.4326	15.198	28.4326	13.667	28.4304	13.916	28.4326	15.302
28.4531	14.083	28.4531	13.802	28.4531	16.344	28.4531	13.906	28.4531	14.125	28.4531	14.979	28.4531	14.865	28.4531	15.021	28.4509	14.356	28.4531	14.51
28.4736	14.146	28.4736	13.927	28.4736	15.719	28.4736	14.208	28.4736	14.552	28.4736	14.979	28.4736	14.448	28.4736	14.01	28.4714	14.325	28.4736	15.302
28.4941	13.865	28.4941	14.844	28.4941	15.719	28.4941	13.646	28.4941	14.542	28.4941	14.208	28.4941	14.396	28.4941	14.208	28.4919	14.387	28.4941	14.688
28.5146	13.885	28.5146	14.25	28.5146	15.573	28.5146	14.615	28.5146	14.323	28.5146	15.063	28.5146	15.5	28.5146	14.885	28.5124	14.869	28.5146	14.979
28.5351	14.01	28.5351	14.094	28.5351	15.615	28.5351	14.229	28.5351	13.385	28.5351	15.219	28.5351	15.604	28.5351	14.531	28.5329	14.44	28.5351	15.281
28.5556	13.979	28.5556	13.792	28.5556	15.365	28.5556	14.188	28.5556	14	28.5556	14.396	28.5556	15.031	28.5556	14	28.5534	14.827	28.5556	14.844
28.5761	14.083	28.5761	14.115	28.5761	15.344	28.5761	14.167	28.5761	14.021	28.5761	14.917	28.5761	14.688	28.5761	14.5	28.5739	14.073	28.5761	15.302
28.5966	14.094	28.5966	14.333	28.5966	15.958	28.5966	14.542	28.5966	14.063	28.5966	14.542	28.5966	15.021	28.5966	14.563	28.5944	14.126	28.5966	15.531
28.6171	14.979	28.6171	13.969	28.6171	15.469	28.6171	13.927	28.6171	14.115	28.6171	15.292	28.6171	15.292	28.6171	13.313	28.6149	14.45	28.6171	14.479
28.6376	14.052	28.6376	13.875	28.6376	15.229	28.6376	13.854	28.6376	13.927	28.6376	14.646	28.6376	15.292	28.6376	14.073	28.6354	14.094	28.6376	14.458
28.6581	13.885	28.6581	13.5	28.6581	15.615	28.6581	13.75	28.6581	14.302	28.6581	14.823	28.6581	15.104	28.6581	14.031	28.6559	14.241	28.6581	14.656
28.6786	14.573	28.6786	14.344	28.6786	15.792	28.6786	13.948	28.6786	13.198	28.6786	14.635	28.6786	14.75	28.6786	14.365	28.6764	14.482	28.6786	15.729
28.6991	14.698	28.6991	13.906	28.6991	15.406	28.6991	14.208	28.6991	14.313	28.6991	15.531	28.6991	14.031	28.6991	13.594	28.6969	14.503	28.6991	14.906
28.7196	14.135	28.7196	14.146	28.7196	15.031	28.7196	14.229	28.7196	14.167	28.7196	14.865	28.7196	14.542	28.7196	13.75	28.7174	14.346	28.7196	14.969
28.7402	14.125	28.7402	14.01	28.7402	15.375	28.7402	14.313	28.7402	13.135	28.7402	14.49	28.7402	14.479	28.7402	14.542	28.7379	14.387	28.7402	14.875
28.7607	13.927	28.7607	14.365	28.7607	16.063	28.7607	14.625	28.7607	13.229	28.7607	14.198	28.7607	14.771	28.7607	14.26	28.7584	13.728	28.7607	15.135
28.7812	13.635	28.7812	14.396	28.7812	14.938	28.7812	14.229	28.7812	13.573	28.7812	14.344	28.7812	14.802	28.7812	14.51	28.7789	14.555	28.7812	14.594
28.8017	14.135	28.8017	13.813	28.8017	16.698	28.8017	13.792	28.8017	13.51	28.8017	14.781	28.8017	15.271	28.8017	13.646	28.7994	14.241	28.8017	14.979
28.8222	13.938	28.8222	13.708	28.8222	15.042	28.8222	13.51	28.8222	13.604	28.8222	14.406	28.8222	15.24	28.8222	14.094	28.8199	14.115	28.8222	14.354
28.8427	13.781	28.8427	13.969	28.8427	15.906	28.8427	14.156	28.8427	13.667	28.8427	15.49	28.8427	15.125	28.8427	13.906	28.8404	14.084	28.8427	14.344
28.8632	14.396	28.8632	14.083	28.8632	16.146	28.8632	13.771	28.8632	13.427	28.8632	14.177	28.8632	15.052	28.8632	14.094	28.8609	14.869	28.8632	15.104
28.8837	13.885	28.8837	14.448	28.8837	16.25	28.8837	14.104	28.8837	13.583	28.8837	14.583	28.8837	15.448	28.8837	14.208	28.8814	14.461	28.8837	15.167
28.9042	14.198	28.9042	13.427	28.9042	14.76	28.9042	14.021	28.9042	13.896	28.9042	14.25	28.9042	15.198	28.9042	14.49	28.9019	13.78	28.9042	15.229
28.9247	14.219	28.9247	14.042	28.9247	15.354	28.9247	13.469	28.9247	13.573	28.9247	15.219	28.9247	14.833	28.9247	13.792	28.9224	14.471	28.9247	15.365
28.9452	14.469	28.9452	13.719	28.9452	15.354	28.9452	13.458	28.9452	13.865	28.9452	16.052	28.9452	14.885	28.9452	14.177	28.9429	13.372	28.9452	14.781
28.9657	13.771	28.9657	13.708	28.9657	15.26	28.9657	14.469	28.9657	13.063	28.9657	15.729	28.9657	14.771	28.9657	13.688	28.9634	13.78	28.9657	14.75
28.9862	13.865	28.9862	13.5	28.9862	15.99	28.9862	13.385	28.9862	13.521	28.9862	15.823	28.9862	15.219	28.9862	13.844	28.9839	14.639	28.9862	14.688
29.0067	13.552	29.0067	13.708	29.0067	15.438	29.0067	13.49	29.0067	12.917	29.0067	15.844	29.0067	14.875	29.0067	14.208	29.0044	13.623	29.0067	14.344
29.0272	13.583	29.0272	13.792	29.0272	15.073	29.0272	14.042	29.0272	13.979	29.0272	15.208	29.0272	14.781	29.0272	14.052	29.0249	14.209	29.0272	14.271
29.0477	13.375	29.0477	13.833	29.0477	15.323	29.0477	13.99	29.0477	13.469	29.0477	15.24	29.0477	14.833	29.0477	14.125	29.0454	14.105	29.0477	14.26
29.0682	14.167	29.0682	13.385	29.0682	15.198	29.0682	13.594	29.0682	13.781	29.0682	15.302	29.0682	14.448	29.0682	14.344	29.0659	14.136	29.0682	14.49
29.0887	14.115	29.0887	14.24	29.0887	14.438	29.0887	13.177	29.0887	13.052	29.0887	14.938	29.0887	15.063	29.0887	13.729	29.0864	14.963	29.0887	14.531
29.1092	14.115	29.1092	13.563	29.1092	15.5	29.1092	13.594	29.1092	13.417	29.1092	14.344	29.1092	14.323	29.1092	14.229	29.1069	13.382	29.1092	14.969
29.1297	13.083	29.1297	13.604	29.1297	16.021	29.1297	13.771	29.1297	12.844	29.1297	14.719	29.1297	14.333	29.1297	13.938	29.1274	14.01	29.1297	14.875
29.1502	13.563	29.1502	13.167	29.1502	15.052	29.1502	13.823	29.1502	13.823	29.1502	14.365	29.1502	14.635	29.1502	14.125	29.1479	13.277	29.1502	14.417
29.1707	13.99	29.1707	13.302	29.1707	15.125	29.1707	13.667	29.1707	13.479	29.1707	14.51	29.1707	15.302	29.1707	13.646	29.1684	13.927	29.1707	14
29.1912	12.635	29.1912	13.667	29.1912	14.896	29.1912	13.802	29.1912	13.031	29.1912	14.865	29.1912	15.313	29.1912	14.281	29.1889	13.717	29.1912	14.375
29.2117	13.667	29.2117	13.521	29.2117	15.01	29.2117	13.844	29.2117	12.885	29.2117	14.729	29.2117	14.667	29.2117	14.104	29.2094	14.147	29.2117	14.719
29.2322	14.063	29.2322	13.521	29.2322	15.604	29.2322	13.75	29.2322	12.865	29.2322	14.24	29.2322	14.26	29.2322	13.615	29.2299	13.623	29.2322	14.688
29.2527	13.823	29.2527	13.125	29.2527	15.531	29.2527	13.365	29.2527	12.729	29.2527	13.646	29.2527	14.833	29.2527	13.469	29.2504	13.822	29.2527	15.042
29.2732	13.615	29.2732	13.802	29.2732	14.865	29.2732	13.375	29.2732	13.344	29.2732	14.01	29.2732	14.719	29.2732	13.75	29.2709	14.597	29.2732	14.115
29.2937	13.5	29.2937	13.5	29.2937	15.271	29.2937	13.76	29.2937	13.854	29.2937	14.531	29.2937	14.99	29.2937	14.135	29.2914	14.063	29.2937	14.104
29.3142	13.24	29.3142	13.115	29.3142	14.49	29.3142	12.99	29.3142	13.698	29.3142	14.323	29.3142	14.667	29.3142	13.635	29.3119	14.67	29.3142	14.927
29.3347	13.865	29.3347	13.75	29.3347	14.635	29.3347	13.063	29.3347	13.427	29.3347	14.531	29.3347	14.833	29.3347	13.656	29.3324	14.325	29.3347	14.51
29.3552	13.094	29.3552	13.385	29.3552	15.021	29.3552	13.615	29.3552	13.042	29.3552	13.885	29.3552	14.052	29.3552	13.635	29.3529	13.99	29.3552	14.594
29.3757	13.208	29.3757	13.344	29.3757	15.781	29.3757	13.469	29.3757	12.823	29.3757	14.99	29.3757	14.615	29.3757	14.24	29.3734	13.675	29.3757	14.26
29.3962	13.104	29.3962	13.646	29.3962	15.073	29.3962	13.875	29.3962	13.292	29.3962	14.01	29.3962	14.635	29.3962	14.552	29.3939	13.864	29.3962	14.823
29.4167	12.74	29.4167	13.344	29.4167	14.906	29.4167	13.844	29.4167	13.396	29.4167	14.094	29.4167	14.833	29.4167	13.844	29.4144	14.251	29.4167	14.906
29.4372	12.74	29.4372	13.375	29.4372	15.323	29.4372	13.833	29.4372	13.625	29.4372	14.125	29.4372	14.094	29.4372	14.146	29.4349	13.948	29.4372	14.969
29.4577	13.208	29.4577	13.365	29.4577	15.292	29.4577	13.74	29.4577	12.896	29.4577	13.813	29.4577	14.813	29.4577	13.781	29.4554	14.063	29.4577	14.781
29.4782	13.344	29.4782	13.375	29.4782	15.646	29.4782	12.531	29.4782	13	29.4782	14.469	29.4782	14.698	29.4782	14.781	29.4759	13.319	29.4782	14.417
29.4987	13.344	29.4987	13.698	29.4987	15.354	29.4987	13.635	29.4987	13.427	29.4987	13.917	29.4987	14.604	29.4987	14.198	29.4964	14.681	29.4987	14.781
29.5192	13.906	29.5192	13.146	29.5192	15.438	29.5192	13.865	29.5192	12.917	29.5192	14.656	29.5192	14.813	29.5192	13.771	29.5169	14.283	29.5192	14.552
29.5397	13.76	29.5397	13.5	29.5397	14.823	29.5397	13.094	29.5397	13.448	29.5397	14.104	29.5397	14.875	29.5397	13.635	29.5374	13.403	29.5397	14.917
29.5602	13.958	29.5602	13.365	29.5602	14.667	29.5602	13.01	29.5602	13.063	29.5602	13.854	29.5602	14.542	29.5602	14.031	29.5579	13.895	29.5602	14.76
29.5807	13.5	29.5807	13.594	29.5807	14.927	29.5807	13.854	29.5807	13.073	29.5807	14.385	29.5807	14.76	29.5807	13.99	29.5784	13.696	29.5807	15.385
29.6012	12.479	29.6012	13.01	29.6012	15	29.6012	13.896	29.6012	13.427	29.6012	13.656	29.6012	14.635	29.6012	13.865	29.5989	14.576	29.6012	15.49
29.6217	13.594	29.6217	13.406	29.6217	15.156	29.6217	13.177	29.6217	12.698	29.6217	14.083	29.6217	14.094	29.6217	14.531	29.6195	14.366	29.6217	15.531
29.6422	13.208	29.6422	13.917	29.6422	15.396	29.6422	13.01	29.6422	13.031	29.6422	14.917	29.6422	15.292	29.6422	14	29.64	14.429	29.6422	15.719
29.6627	13.292	29.6627	13.094	29.6627	14.75	29.6627	13.573	29.6627	13.021	29.6627	15.01	29.6627	14.958	29.6627	13.885	29.6605	15.152	29.6627	15.833
29.6832	13.302	29.6832	13.604	29.6832	15.604	29.6832	13.396	29.6832	12.969	29.6832	14.417	29.6832	14.813	29.6832	14	29.681	14.534	29.6832	15.625
29.7037	14.083	29.7037	12.708	29.7037	14.969	29.7037	13.448	29.7037	13.5	29.7037	13.75	29.7037	14.01	29.7037	14.167	29.7015	15.215	29.7037	16.531
29.7242	13.625	29.7242	12.771	29.7242	15.542	29.7242	13.188	29.7242	13.24	29.7242	14.188	29.7242	14.479	29.7242	14.594	29.722	13.832	29.7242	16.042
29.7447	13.615	29.7447	13.5	29.7447	14.833	29.7447	13.156	29.7447	12.5	29.7447	14.375	29.7447	14.427	29.7447	14.167	29.7425	14.963	29.7447	16.229
29.7652	13.26	29.7652	14.104	29.7652	14.51	29.7652	13.083	29.7652	13.354	29.7652	15.625	29.7652	14.635	29.7652	14.188	29.763	14.911	29.7652	16.594
29.7857	14.146	29.7857	12.5	29.7857	14.198	29.7857	12.813	29.7857	12.375	29.7857	14.01	29.7857	13.656	29.7857	13.438	29.7835	14.461	29.7857	16.427
29.8062	12.938	29.8062	12.802	29.8062	15.042	29.8062	12.604	29.8062	13.708	29.8062	14.073	29.8062	14.646	29.8062	14.625	29.804	15.319	29.8062	16.188
29.8267	13.438	29.8267	13.583	29.8267	14.625	29.8267	14.427	29.8267	12.74	29.8267	14.896	29.8267	14.792	29.8267	13.625	29.8245	14.963	29.8267	16.583
29.8472	13.427	29.8472	13.031	29.8472	15.281	29.8472	13.281	29.8472	12.542	29.8472	14.313	29.8472	14.729	29.8472	14	29.845	14.974	29.8472	16.521
29.8677	12.563	29.8677	13.635	29.8677	15.292	29.8677	13.573	29.8677	12.917	29.8677	14.896	29.8677	15.01	29.8677	13.146	29.8655	15.037	29.8677	16.229
29.8882	13.406	29.8882	12.635	29.8882	15.188	29.8882	13.281	29.8882	12.823	29.8882	14.208	29.8882	14.052	29.8882	13.708	29.886	15.77	29.8882	17.208
29.9087	13.135	29.9087	12.969	29.9087	15.719	29.9087	13.427	29.9087	12.677	29.9087	14.323	29.9087	14.313	29.9087	13.729	29.9065	15.529	29.9087	17.865
29.9292	13.104	29.9292	13.469	29.9292	15.365	29.9292	13.448	29.9292	13.25	29.9292	14.823	29.9292	14.479	29.9292	13.802	29.927	16.398	29.9292	18.333
29.9497	13.531	29.9497	13.042	29.9497	15.417	29.9497	13.25	29.9497	12.792	29.9497	14.219	29.9497	14.927	29.9497	13.667	29.9475	16.272	29.9497	18.271
29.9702	13.219	29.9702	12.771	29.9702	14.771	29.9702	13.24	29.9702	12.333	29.9702	14.365	29.9702	14.719	29.9702	13.208	29.968	16.639	29.9702	18.938
29.9907	13.365	29.9907	13.646	29.9907	15.083	29.9907	13.354	29.9907	13	29.9907	14.865	29.9907	13.958	29.9907	14.344	29.9885	16.921	29.9907	18.292
30.0112	13.667	30.0112	12.813	30.0112	15.24	30.0112	13.042	30.0112	13.219	30.0112	14.854	30.0112	14.458	30.0112	13.802	30.009	17.058	30.0112	18.938
30.0317	12.292	30.0317	13	30.0317	15.333	30.0317	14.01	30.0317	13.031	30.0317	14.792	30.0317	14.26	30.0317	14.365	30.0295	16.817	30.0317	19.844
30.0522	13.083	30.0522	12.656	30.0522	15.313	30.0522	13.344	30.0522	12.094	30.0522	15.729	30.0522	14.625	30.0522	13.76	30.05	17.99	30.0522	18.823
30.0727	12.875	30.0727	13.104	30.0727	15.49	30.0727	13.146	30.0727	12.385	30.0727	15.594	30.0727	13.938	30.0727	13.521	30.0705	17.047	30.0727	19.208
30.0932	13.052	30.0932	13.323	30.0932	14.854	30.0932	13.917	30.0932	12.833	30.0932	15.167	30.0932	15.51	30.0932	13.51	30.091	16.754	30.0932	19.771
30.1137	13.292	30.1137	12.969	30.1137	15.135	30.1137	13.354	30.1137	12.563	30.1137	15.031	30.1137	14.656	30.1137	14.073	30.1115	16.754	30.1137	19.344
30.1342	13.375	30.1342	13.542	30.1342	15.302	30.1342	13.271	30.1342	12.396	30.1342	14.604	30.1342	13.917	30.1342	13.958	30.132	16.314	30.1342	19.469
30.1547	13.073	30.1547	14.24	30.1547	16.031	30.1547	13.354	30.1547	13.271	30.1547	15.417	30.1547	14.615	30.1547	13.885	30.1525	16.796	30.1547	18.958
30.1752	12.698	30.1752	12.875	30.1752	15.281	30.1752	13.594	30.1752	12.958	30.1752	14.615	30.1752	14.833	30.1752	13.354	30.173	17.194	30.1752	18.938
30.1957	13.26	30.1957	13.521	30.1957	15.854	30.1957	13.677	30.1957	13.26	30.1957	15.469	30.1957	14.542	30.1957	14.01	30.1935	17.089	30.1957	19.073
30.2162	12.188	30.2162	13.292	30.2162	16.25	30.2162	12.938	30.2162	12.604	30.2162	14.521	30.2162	13.896	30.2162	13.542	30.214	16.67	30.2162	19.125
30.2367	13.302	30.2367	12.781	30.2367	15.396	30.2367	12.844	30.2367	12.125	30.2367	14.719	30.2367	14.896	30.2367	13.531	30.2345	16.136	30.2367	18.802
30.2572	12.375	30.2572	13.552	30.2572	15.885	30.2572	13.656	30.2572	12.74	30.2572	13.885	30.2572	14.031	30.2572	13.51	30.255	16.073	30.2572	18.552
30.2777	12.74	30.2777	12.49	30.2777	15.146	30.2777	14.135	30.2777	12.448	30.2777	14.573	30.2777	14.448	30.2777	13.781	30.2755	16.44	30.2777	18.104
30.2982	13.396	30.2982	12.969	30.2982	15.229	30.2982	13.094	30.2982	11.875	30.2982	14.313	30.2982	14.427	30.2982	13	30.296	15.393	30.2982	18.448
30.3187	13.323	30.3187	12.802	30.3187	15.167	30.3187	13.396	30.3187	12.427	30.3187	14.427	30.3187	13.688	30.3187	13.698	30.3165	14.586	30.3187	18.01
30.3392	12.771	30.3392	12.833	30.3392	14.74	30.3392	12.333	30.3392	12.594	30.3392	14.521	30.3392	13.667	30.3392	13.146	30.337	14.586	30.3392	16.76
30.3597	13.25	30.3597	12.594	30.3597	14.708	30.3597	12.76	30.3597	12.781	30.3597	14.271	30.3597	14.51	30.3597	13.531	30.3575	15.173	30.3597	17.219
30.3802	12.625	30.3802	12.323	30.3802	14.927	30.3802	13.604	30.3802	12.469	30.3802	14.448	30.3802	14.677	30.3802	13.438	30.378	14.743	30.3802	17.094
30.4007	12.552	30.4007	12.729	30.4007	14.281	30.4007	13.417	30.4007	12.302	30.4007	13.865	30.4007	14	30.4007	13.729	30.3985	14.796	30.4007	15.729
30.4212	12.719	30.4212	12.875	30.4212	14.573	30.4212	12.323	30.4212	11.875	30.4212	14.271	30.4212	14.521	30.4212	13.354	30.419	14.429	30.4212	15.781
30.4417	12.479	30.4417	12.708	30.4417	14.5	30.4417	12.719	30.4417	12.917	30.4417	14.813	30.4417	14.417	30.4417	13.76	30.4395	13.11	30.4417	15.417
30.4622	12.042	30.4622	12.646	30.4622	14.469	30.4622	13.479	30.4622	12.448	30.4622	14.042	30.4622	14.583	30.4622	13.104	30.46	14.084	30.4622	15.844
30.4827	12.823	30.4827	13.823	30.4827	14.656	30.4827	12.75	30.4827	12.406	30.4827	13.854	30.4827	14.146	30.4827	13.781	30.4805	13.215	30.4827	15.417
30.5032	13.344	30.5032	12.563	30.5032	14.073	30.5032	12.969	30.5032	12.833	30.5032	13.667	30.5032	13.604	30.5032	13.604	30.501	13.937	30.5032	15.438
30.5237	13	30.5237	13.208	30.5237	14.125	30.5237	12.854	30.5237	12.354	30.5237	13.51	30.5237	14.094	30.5237	13.635	30.5215	12.901	30.5237	15.427
30.5442	12.771	30.5442	13.073	30.5442	14.438	30.5442	13.073	30.5442	12.656	30.5442	13.417	30.5442	13.719	30.5442	13.167	30.542	13.079	30.5442	14.531
30.5647	12.667	30.5647	12.406	30.5647	14.323	30.5647	12.49	30.5647	11.656	30.5647	13.302	30.5647	14.229	30.5647	12.979	30.5625	13.34	30.5647	14.031
30.5852	13.042	30.5852	12.896	30.5852	14.219	30.5852	13.083	30.5852	12.104	30.5852	13.135	30.5852	13.354	30.5852	13.219	30.583	13.707	30.5852	15.115
30.6057	12.917	30.6057	12.885	30.6057	13.927	30.6057	12.583	30.6057	12.094	30.6057	13.229	30.6057	13.969	30.6057	13.375	30.6035	13.277	30.6057	14.365
30.6262	12.385	30.6262	12.365	30.6262	13.469	30.6262	12.833	30.6262	12.792	30.6262	13.646	30.6262	14.969	30.6262	12.469	30.624	12.848	30.6262	14.302
30.6467	12.719	30.6467	13.021	30.6467	14.302	30.6467	12.656	30.6467	12.021	30.6467	13.49	30.6467	14.125	30.6467	12.698	30.6445	12.366	30.6467	14.427
30.6672	12.573	30.6672	12.948	30.6672	14.156	30.6672	12.688	30.6672	12.26	30.6672	12.969	30.6672	14.083	30.6672	13.146	30.665	12.492	30.6672	13.813
30.6877	12.625	30.6877	12.479	30.6877	14.219	30.6877	12.677	30.6877	12.646	30.6877	13.729	30.6877	14.917	30.6877	13.125	30.6855	13.319	30.6877	14.719
30.7082	12.844	30.7082	12.292	30.7082	14.719	30.7082	13.135	30.7082	11.833	30.7082	13.156	30.7082	14.188	30.7082	13.771	30.706	13.131	30.7082	14.677
30.7287	12.656	30.7287	13.365	30.7287	14.458	30.7287	12.75	30.7287	11.854	30.7287	13.458	30.7287	14.448	30.7287	13.448	30.7265	12.953	30.7287	13.865
30.7492	12.5	30.7492	12.031	30.7492	14.583	30.7492	13.063	30.7492	11.302	30.7492	13.083	30.7492	13.354	30.7492	13.521	30.747	12.921	30.7492	14.365
30.7697	12.771	30.7697	12.219	30.7697	14.458	30.7697	13.094	30.7697	11.948	30.7697	12.656	30.7697	13.24	30.7697	13.406	30.7675	13.131	30.7697	13.729
30.7902	12.427	30.7902	12.615	30.7902	14.75	30.7902	12.729	30.7902	12.625	30.7902	12.698	30.7902	13.531	30.7902	13.531	30.788	12.471	30.7902	14.448
30.8108	12.594	30.8108	12.896	30.8108	14.563	30.8108	12.979	30.8108	11.417	30.8108	13.51	30.8108	13.802	30.8108	13.813	30.8085	12.921	30.8108	14.396
30.8313	13.146	30.8313	12.844	30.8313	15.042	30.8313	12.625	30.8313	11.208	30.8313	13.5	30.8313	14.302	30.8313	12.719	30.829	12.429	30.8313	13.969
30.8518	12.604	30.8518	12.969	30.8518	13.979	30.8518	12.948	30.8518	11.917	30.8518	13.344	30.8518	13.823	30.8518	13.094	30.8495	12.712	30.8518	13.948
30.8723	12.604	30.8723	13.01	30.8723	13.969	30.8723	12.448	30.8723	11.896	30.8723	13.219	30.8723	14.49	30.8723	12.458	30.87	12.168	30.8723	13.76
30.8928	13.281	30.8928	12.438	30.8928	14.052	30.8928	13.219	30.8928	11.844	30.8928	12.927	30.8928	13.063	30.8928	13.26	30.8905	13.12	30.8928	13.333
30.9133	13.292	30.9133	12.188	30.9133	14.198	30.9133	12.708	30.9133	11.615	30.9133	12.948	30.9133	14.26	30.9133	13.125	30.911	13.696	30.9133	13.656
30.9338	12.521	30.9338	12.771	30.9338	14.698	30.9338	12.729	30.9338	11.906	30.9338	13.625	30.9338	14.344	30.9338	13.094	30.9315	12.147	30.9338	13.833
30.9543	12.792	30.9543	12.208	30.9543	14.375	30.9543	13.188	30.9543	12.104	30.9543	13.24	30.9543	13.521	30.9543	12.698	30.952	13.194	30.9543	13.385
30.9748	13.031	30.9748	13.208	30.9748	13.188	30.9748	13.146	30.9748	12.052	30.9748	13.448	30.9748	13.604	30.9748	12.625	30.9725	12.094	30.9748	12.927
30.9953	12.677	30.9953	12.781	30.9953	14.771	30.9953	12.958	30.9953	11.729	30.9953	13.458	30.9953	13.938	30.9953	13.375	30.993	12.607	30.9953	13.042
31.0158	12.448	31.0158	12.563	31.0158	14.906	31.0158	12.521	31.0158	12.458	31.0158	13.115	31.0158	14.021	31.0158	12.688	31.0135	12.618	31.0158	12.99
31.0363	12.375	31.0363	12.719	31.0363	14.802	31.0363	13.042	31.0363	11.354	31.0363	12.969	31.0363	14.229	31.0363	13.406	31.034	12.251	31.0363	13.708
31.0568	12.427	31.0568	12.698	31.0568	15	31.0568	12.271	31.0568	10.917	31.0568	12.885	31.0568	13.552	31.0568	13.24	31.0545	12.921	31.0568	13.688
31.0773	12.323	31.0773	12.333	31.0773	14.292	31.0773	12.313	31.0773	11.719	31.0773	13.49	31.0773	14.229	31.0773	13.063	31.075	12.649	31.0773	13.688
31.0978	12.031	31.0978	12.406	31.0978	14.625	31.0978	12.917	31.0978	11.76	31.0978	13.323	31.0978	13.448	31.0978	13.417	31.0955	12.785	31.0978	13.594
31.1183	12.427	31.1183	12.469	31.1183	14.406	31.1183	12.854	31.1183	12.042	31.1183	13.146	31.1183	14.135	31.1183	12.49	31.116	12.188	31.1183	13.646
31.1388	13.146	31.1388	12.594	31.1388	14.073	31.1388	12.688	31.1388	12.208	31.1388	12.75	31.1388	13.458	31.1388	12.688	31.1365	12.712	31.1388	13.302
31.1593	13.125	31.1593	12.365	31.1593	13.688	31.1593	12.875	31.1593	10.875	31.1593	13.344	31.1593	14.302	31.1593	13.208	31.157	12.398	31.1593	13.115
31.1798	13.625	31.1798	12.396	31.1798	14.083	31.1798	12.75	31.1798	11.531	31.1798	12.677	31.1798	13.104	31.1798	12.51	31.1775	12.168	31.1798	13.75
31.2003	12.896	31.2003	12.708	31.2003	13.594	31.2003	12.458	31.2003	12.052	31.2003	12.417	31.2003	13.49	31.2003	12.469	31.198	12.031	31.2003	12.958
31.2208	12.292	31.2208	12.281	31.2208	14.177	31.2208	11.958	31.2208	12.083	31.2208	12.958	31.2208	13.375	31.2208	13.188	31.2185	12.45	31.2208	13.646
31.2413	12.698	31.2413	12.031	31.2413	13.458	31.2413	12.365	31.2413	11.417	31.2413	13.208	31.2413	14.208	31.2413	12.323	31.239	11.937	31.2413	13.302
31.2618	12.594	31.2618	12.719	31.2618	14.052	31.2618	12.406	31.2618	12.052	31.2618	12.667	31.2618	14.531	31.2618	12.948	31.2595	11.832	31.2618	13.49
31.2823	12.531	31.2823	12.313	31.2823	13.708	31.2823	12	31.2823	12.167	31.2823	12.292	31.2823	13.885	31.2823	13.271	31.28	12.607	31.2823	13.229
31.3028	13.292	31.3028	12.292	31.3028	13.448	31.3028	12.677	31.3028	11.635	31.3028	12.708	31.3028	14.229	31.3028	13.208	31.3005	11.801	31.3028	13.74
31.3233	11.906	31.3233	12.344	31.3233	13.875	31.3233	12.344	31.3233	11.583	31.3233	13.479	31.3233	14.656	31.3233	12.698	31.321	12.188	31.3233	12.885
31.3438	12.563	31.3438	12.385	31.3438	14.354	31.3438	12.896	31.3438	11.344	31.3438	12.813	31.3438	14.219	31.3438	13.385	31.3415	12.304	31.3438	13.479
31.3643	12.823	31.3643	12.313	31.3643	13.563	31.3643	12.573	31.3643	11.656	31.3643	12.594	31.3643	13.833	31.3643	12.896	31.362	12.052	31.3643	13.708
31.3848	13.156	31.3848	12.438	31.3848	14.552	31.3848	12.021	31.3848	12.323	31.3848	12.635	31.3848	14.031	31.3848	13.24	31.3825	12.042	31.3848	13.552
31.4053	13.531	31.4053	12.229	31.4053	13.76	31.4053	13.385	31.4053	11.385	31.4053	12.813	31.4053	12.542	31.4053	13.396	31.403	12.366	31.4053	13.031
31.4258	12.75	31.4258	12.677	31.4258	14.198	31.4258	12.854	31.4258	11.125	31.4258	13.115	31.4258	13.688	31.4258	13.677	31.4235	12.084	31.4258	13.094
31.4463	12.771	31.4463	12.833	31.4463	14.302	31.4463	12.333	31.4463	11.771	31.4463	13.031	31.4463	13.156	31.4463	12.552	31.444	12.209	31.4463	13.375
31.4668	13.188	31.4668	11.75	31.4668	13.948	31.4668	11.99	31.4668	11.365	31.4668	12.948	31.4668	13.875	31.4668	13.115	31.4645	12.052	31.4668	13.063
31.4873	12.688	31.4873	12.229	31.4873	13.51	31.4873	12.146	31.4873	11.26	31.4873	11.844	31.4873	13.677	31.4873	13.583	31.485	12.042	31.4873	12.958
31.5078	12.802	31.5078	11.927	31.5078	13.969	31.5078	13.365	31.5078	11.594	31.5078	12.188	31.5078	14.51	31.5078	12.969	31.5055	12.325	31.5078	13.51
31.5283	13.302	31.5283	12.365	31.5283	14.073	31.5283	13.125	31.5283	11.052	31.5283	12.948	31.5283	14.094	31.5283	12.281	31.526	12.105	31.5283	13.156
31.5488	12.917	31.5488	11.448	31.5488	13.042	31.5488	12.667	31.5488	11.969	31.5488	12.49	31.5488	14.146	31.5488	12.604	31.5465	11.864	31.5488	12.323
31.5693	13.271	31.5693	12.115	31.5693	13.365	31.5693	12.458	31.5693	11.51	31.5693	12.594	31.5693	13.406	31.5693	12.688	31.567	12.115	31.5693	13.615
31.5898	13.125	31.5898	12.313	31.5898	13.667	31.5898	12.146	31.5898	11.563	31.5898	11.969	31.5898	14.281	31.5898	12.365	31.5875	12.356	31.5898	13.729
31.6103	12.667	31.6103	12.188	31.6103	14.083	31.6103	12.917	31.6103	11.25	31.6103	13.042	31.6103	13.625	31.6103	12.219	31.608	11.979	31.6103	13.094
31.6308	12.906	31.6308	12.333	31.6308	13.698	31.6308	12.75	31.6308	12.385	31.6308	12.948	31.6308	13.906	31.6308	12.698	31.6285	11.812	31.6308	12.854
31.6513	12.854	31.6513	12.708	31.6513	13.563	31.6513	12.479	31.6513	12.083	31.6513	12.865	31.6513	13.479	31.6513	13.135	31.649	11.77	31.6513	13.052
31.6718	12.802	31.6718	12.823	31.6718	14.031	31.6718	13.042	31.6718	11.094	31.6718	12.25	31.6718	14.198	31.6718	12.823	31.6695	12.377	31.6718	12.5
31.6923	12.969	31.6923	12.583	31.6923	13.375	31.6923	12.302	31.6923	12.177	31.6923	12.448	31.6923	14.302	31.6923	12.344	31.6901	12.063	31.6923	12.563
31.7128	13.302	31.7128	12.625	31.7128	12.938	31.7128	12.833	31.7128	11.396	31.7128	12.917	31.7128	13.406	31.7128	12.906	31.7106	12.283	31.7128	12.865
31.7333	13.49	31.7333	12.406	31.7333	13.406	31.7333	12.573	31.7333	11.448	31.7333	12.385	31.7333	13.823	31.7333	12.677	31.7311	11.476	31.7333	12.719
31.7538	13.646	31.7538	12.167	31.7538	13.813	31.7538	13.031	31.7538	11.656	31.7538	11.813	31.7538	13.688	31.7538	13.75	31.7516	11.937	31.7538	13.313
31.7743	12.021	31.7743	12.167	31.7743	13.844	31.7743	12.906	31.7743	12.042	31.7743	12.229	31.7743	14.292	31.7743	12.979	31.7721	11.466	31.7743	12.938
31.7948	12.906	31.7948	11.938	31.7948	14.323	31.7948	12.833	31.7948	11.802	31.7948	12.583	31.7948	14.656	31.7948	12.75	31.7926	11.455	31.7948	12.292
31.8153	13.5	31.8153	12.208	31.8153	13.313	31.8153	12.917	31.8153	12.229	31.8153	12.646	31.8153	13.427	31.8153	13.385	31.8131	11.34	31.8153	13.302
31.8358	13.479	31.8358	11.438	31.8358	13.646	31.8358	13.719	31.8358	12.177	31.8358	13.073	31.8358	13.51	31.8358	12.792	31.8336	12.147	31.8358	13.365
31.8563	12.885	31.8563	12.219	31.8563	13.906	31.8563	13.073	31.8563	11.135	31.8563	11.802	31.8563	13.667	31.8563	12.573	31.8541	11.906	31.8563	12.99
31.8768	13.656	31.8768	12.052	31.8768	13.323	31.8768	11.708	31.8768	12.031	31.8768	12.052	31.8768	13.823	31.8768	12.854	31.8746	12.304	31.8768	13.635
31.8973	13.354	31.8973	12.563	31.8973	12.688	31.8973	12.979	31.8973	11.885	31.8973	12.083	31.8973	13.594	31.8973	12.563	31.8951	11.832	31.8973	12.823
31.9178	13.708	31.9178	12.563	31.9178	14.479	31.9178	12.083	31.9178	11.771	31.9178	12.385	31.9178	13.344	31.9178	12.885	31.9156	11.895	31.9178	13.042
31.9383	13.052	31.9383	12.708	31.9383	14.208	31.9383	12.031	31.9383	11.781	31.9383	12.656	31.9383	14.063	31.9383	12.573	31.9361	11.895	31.9383	13.333
31.9588	12.594	31.9588	11.938	31.9588	13.469	31.9588	13.688	31.9588	11.365	31.9588	13.365	31.9588	12.969	31.9588	12.438	31.9566	11.717	31.9588	13.49
31.9793	12.792	31.9793	12.042	31.9793	14.302	31.9793	12.99	31.9793	10.875	31.9793	12	31.9793	13.688	31.9793	12.344	31.9771	11.675	31.9793	12.969
31.9998	14.031	31.9998	12.958	31.9998	13.458	31.9998	13.438	31.9998	11.323	31.9998	11.958	31.9998	13.563	31.9998	13.417	31.9976	11.707	31.9998	12.74
32.0203	13.083	32.0203	12.427	32.0203	14.042	32.0203	12.615	32.0203	11.26	32.0203	12.656	32.0203	13.771	32.0203	12.469	32.0181	11.801	32.0203	12.573
32.0408	13.25	32.0408	12.135	32.0408	14.063	32.0408	13.219	32.0408	12.052	32.0408	12.573	32.0408	14.073	32.0408	12.542	32.0386	11.728	32.0408	12.958
32.0613	13.24	32.0613	12.229	32.0613	13.219	32.0613	13.458	32.0613	11.75	32.0613	12	32.0613	13.906	32.0613	12.042	32.0591	11.874	32.0613	12.76
32.0818	13.625	32.0818	12.385	32.0818	13.677	32.0818	12.677	32.0818	12.396	32.0818	12.625	32.0818	13.906	32.0818	12.01	32.0796	11.623	32.0818	12.969
32.1023	13.625	32.1023	12.083	32.1023	14.031	32.1023	13.26	32.1023	11.51	32.1023	12.896	32.1023	14.354	32.1023	12.177	32.1001	11.445	32.1023	12.719
32.1228	13.385	32.1228	12.479	32.1228	13.625	32.1228	12.906	32.1228	11.219	32.1228	12.365	32.1228	13.24	32.1228	12.229	32.1206	11.12	32.1228	12.792
32.1433	13.969	32.1433	12.115	32.1433	13.865	32.1433	12.75	32.1433	11.719	32.1433	12.281	32.1433	13.646	32.1433	11.99	32.1411	11.277	32.1433	12.49
32.1638	13.51	32.1638	12.208	32.1638	13.052	32.1638	12.74	32.1638	11.375	32.1638	11.917	32.1638	13.219	32.1638	12.875	32.1616	11.99	32.1638	12.729
32.1843	13.229	32.1843	12.073	32.1843	13.958	32.1843	12.979	32.1843	10.729	32.1843	12.521	32.1843	13.906	32.1843	12.573	32.1821	11.068	32.1843	12.552
32.2048	13.281	32.2048	12.313	32.2048	13.156	32.2048	12.979	32.2048	11.135	32.2048	11.792	32.2048	13.906	32.2048	12.646	32.2026	11.749	32.2048	12.656
32.2253	13.531	32.2253	11.969	32.2253	13.948	32.2253	12.552	32.2253	10.917	32.2253	12.354	32.2253	14.146	32.2253	12.583	32.2231	11.508	32.2253	12.896
32.2458	13.906	32.2458	12.698	32.2458	13.792	32.2458	12.563	32.2458	11.854	32.2458	11.969	32.2458	13.708	32.2458	12.583	32.2436	11.759	32.2458	12.385
32.2663	13.49	32.2663	11.354	32.2663	13.427	32.2663	12.625	32.2663	11.708	32.2663	12.417	32.2663	14.281	32.2663	12.427	32.2641	11.832	32.2663	12.781
32.2868	13.615	32.2868	11.698	32.2868	12.948	32.2868	12.583	32.2868	11.396	32.2868	11.625	32.2868	14.458	32.2868	12.771	32.2846	11.393	32.2868	13.198
32.3073	13.781	32.3073	11.688	32.3073	13.906	32.3073	12.708	32.3073	11.052	32.3073	12.333	32.3073	13.792	32.3073	12.021	32.3051	10.911	32.3073	12.552
32.3278	14.125	32.3278	12.042	32.3278	13.833	32.3278	12.844	32.3278	11.958	32.3278	12.792	32.3278	14.313	32.3278	12.646	32.3256	11.728	32.3278	12.448
32.3483	13.635	32.3483	11.729	32.3483	12.802	32.3483	13.406	32.3483	12.219	32.3483	12.229	32.3483	14.125	32.3483	13.26	32.3461	11.885	32.3483	12.323
32.3688	13.719	32.3688	12.365	32.3688	13.542	32.3688	13.813	32.3688	11.802	32.3688	11.969	32.3688	13.5	32.3688	11.938	32.3666	11.372	32.3688	13.396
32.3893	14.052	32.3893	12.167	32.3893	13.219	32.3893	12.802	32.3893	11.74	32.3893	11.698	32.3893	13.396	32.3893	12.396	32.3871	10.806	32.3893	13.156
32.4098	14.323	32.4098	12.094	32.4098	13.146	32.4098	13	32.4098	11.125	32.4098	12.24	32.4098	14.052	32.4098	12.615	32.4076	10.995	32.4098	12.552
32.4303	13.104	32.4303	12.25	32.4303	13.438	32.4303	12.823	32.4303	11.927	32.4303	12.448	32.4303	14.479	32.4303	13.302	32.4281	11.979	32.4303	12.896
32.4508	14.292	32.4508	12.5	32.4508	13.74	32.4508	12.51	32.4508	12.021	32.4508	12.177	32.4508	14.042	32.4508	12.75	32.4486	11.937	32.4508	13.063
32.4713	13.656	32.4713	12.594	32.4713	13.375	32.4713	13.292	32.4713	11.969	32.4713	12.323	32.4713	13.615	32.4713	12.813	32.4691	11.55	32.4713	12.688
32.4918	14.302	32.4918	11.698	32.4918	13.26	32.4918	13.438	32.4918	11.542	32.4918	11.917	32.4918	14.177	32.4918	12.865	32.4896	11.288	32.4918	11.948
32.5123	13.281	32.5123	11.521	32.5123	13.292	32.5123	13.156	32.5123	11.917	32.5123	12.292	32.5123	13.313	32.5123	12.104	32.5101	11.319	32.5123	12.51
32.5328	14.188	32.5328	11.688	32.5328	14.115	32.5328	12.792	32.5328	11.552	32.5328	12.667	32.5328	13.115	32.5328	12.406	32.5306	10.984	32.5328	12.542
32.5533	14.021	32.5533	12.156	32.5533	13.104	32.5533	13.021	32.5533	12.417	32.5533	11.979	32.5533	14.042	32.5533	12.563	32.5511	11.791	32.5533	12.906
32.5738	14.708	32.5738	11.615	32.5738	13.177	32.5738	14.031	32.5738	11.302	32.5738	12.083	32.5738	13.698	32.5738	12.656	32.5716	11.853	32.5738	12.719
32.5943	13.885	32.5943	11.646	32.5943	13.406	32.5943	12.677	32.5943	11.031	32.5943	12.479	32.5943	13.604	32.5943	11.865	32.5921	11.351	32.5943	12.313
32.6148	13.958	32.6148	11.906	32.6148	13.813	32.6148	12.698	32.6148	11.51	32.6148	11.833	32.6148	13.74	32.6148	12.708	32.6126	11.497	32.6148	12.906
32.6353	14.469	32.6353	12.146	32.6353	13.302	32.6353	13.146	32.6353	11.5	32.6353	12.573	32.6353	13.979	32.6353	12.583	32.6331	10.827	32.6353	12.281
32.6558	13.823	32.6558	12.25	32.6558	13.229	32.6558	13.323	32.6558	11.5	32.6558	12.031	32.6558	13.781	32.6558	12.573	32.6536	11.497	32.6558	12.552
32.6763	14.281	32.6763	11.938	32.6763	13.271	32.6763	13.052	32.6763	11.625	32.6763	12.344	32.6763	12.594	32.6763	12.625	32.6741	11.12	32.6763	12.385
32.6968	13.875	32.6968	12.708	32.6968	13.521	32.6968	13.229	32.6968	11.271	32.6968	11.979	32.6968	14.167	32.6968	12.844	32.6946	11.497	32.6968	12.781
32.7173	14.156	32.7173	11.802	32.7173	13.208	32.7173	13.115	32.7173	11.385	32.7173	11.875	32.7173	13.24	32.7173	12.438	32.7151	11.246	32.7173	12.99
32.7378	13.865	32.7378	12.021	32.7378	12.708	32.7378	13.177	32.7378	11.438	32.7378	12.552	32.7378	13.469	32.7378	12.344	32.7356	11.749	32.7378	12.042
32.7583	13.917	32.7583	11.198	32.7583	13.396	32.7583	12.583	32.7583	11.875	32.7583	12.26	32.7583	13.323	32.7583	12.125	32.7561	11.937	32.7583	12.073
32.7788	13.438	32.7788	11.635	32.7788	12.729	32.7788	13.198	32.7788	11.656	32.7788	12.427	32.7788	13.156	32.7788	12.25	32.7766	11.246	32.7788	12.604
32.7993	13.948	32.7993	11.521	32.7993	13.573	32.7993	12.438	32.7993	11.333	32.7993	11.771	32.7993	13.729	32.7993	11.792	32.7971	11.414	32.7993	12.281
32.8198	13.51	32.8198	11.688	32.8198	13.406	32.8198	13.094	32.8198	11.438	32.8198	11.906	32.8198	12.708	32.8198	12.385	32.8176	11.246	32.8198	12.031
32.8403	13.625	32.8403	11.875	32.8403	13.74	32.8403	12.531	32.8403	11.49	32.8403	12.688	32.8403	14.208	32.8403	12.354	32.8381	11.12	32.8403	12.083
32.8608	13.323	32.8608	12.031	32.8608	13.75	32.8608	12.979	32.8608	11.396	32.8608	12.292	32.8608	13.719	32.8608	12.417	32.8586	11.068	32.8608	12.385
32.8814	13.521	32.8814	12.135	32.8814	13.698	32.8814	12.26	32.8814	11.656	32.8814	12.135	32.8814	13.125	32.8814	12.75	32.8791	11.738	32.8814	12.104
32.9019	13.615	32.9019	11.844	32.9019	13.271	32.9019	12.406	32.9019	11.625	32.9019	12.031	32.9019	13.677	32.9019	11.906	32.8996	11.403	32.9019	12.24
32.9224	13.76	32.9224	11.406	32.9224	12.865	32.9224	12.781	32.9224	11.385	32.9224	11.76	32.9224	13.49	32.9224	12.5	32.9201	11.822	32.9224	12.552
32.9429	13.531	32.9429	12.083	32.9429	12.792	32.9429	13.281	32.9429	11.104	32.9429	12.177	32.9429	13.708	32.9429	11.677	32.9406	11.393	32.9429	12.563
32.9634	14.323	32.9634	11.479	32.9634	13.125	32.9634	12.521	32.9634	11.698	32.9634	11.958	32.9634	13.24	32.9634	11.99	32.9611	11.414	32.9634	12.552
32.9839	13.469	32.9839	11.156	32.9839	12.896	32.9839	12.979	32.9839	11.104	32.9839	12.177	32.9839	13.49	32.9839	12.042	32.9816	11.801	32.9839	11.906
33.0044	12.667	33.0044	11.969	33.0044	13.948	33.0044	12.156	33.0044	11.438	33.0044	11.792	33.0044	14.25	33.0044	12.26	33.0021	11.236	33.0044	12.26
33.0249	14.031	33.0249	11.208	33.0249	13.385	33.0249	12.625	33.0249	11.531	33.0249	12.063	33.0249	13.521	33.0249	12.531	33.0226	10.67	33.0249	12.802
33.0454	13.583	33.0454	12.5	33.0454	13.167	33.0454	12.823	33.0454	11.448	33.0454	11.594	33.0454	14.281	33.0454	12.917	33.0431	10.995	33.0454	12.375
33.0659	13.146	33.0659	12.354	33.0659	13.042	33.0659	12.729	33.0659	11.469	33.0659	12.042	33.0659	13.156	33.0659	12.156	33.0636	11.215	33.0659	11.885
33.0864	13.688	33.0864	12.063	33.0864	13.271	33.0864	12.594	33.0864	11.354	33.0864	12.146	33.0864	13.521	33.0864	12.177	33.0841	11.225	33.0864	12.958
33.1069	13.708	33.1069	11.344	33.1069	13.917	33.1069	12.229	33.1069	11.271	33.1069	12.125	33.1069	13.542	33.1069	12.271	33.1046	11.424	33.1069	12.073
33.1274	13.948	33.1274	11.625	33.1274	12.948	33.1274	11.823	33.1274	11.698	33.1274	12.729	33.1274	13.583	33.1274	12.979	33.1251	10.806	33.1274	12.781
33.1479	13	33.1479	11.542	33.1479	12.51	33.1479	12.573	33.1479	10.906	33.1479	11.792	33.1479	13.479	33.1479	12.74	33.1456	11.581	33.1479	12.271
33.1684	13.521	33.1684	11.833	33.1684	12.646	33.1684	12.844	33.1684	11.177	33.1684	12.281	33.1684	13.74	33.1684	12.115	33.1661	11.393	33.1684	11.885
33.1889	12.885	33.1889	11.542	33.1889	12.729	33.1889	12.948	33.1889	10.833	33.1889	11.51	33.1889	13.885	33.1889	12.323	33.1866	11.194	33.1889	12.531
33.2094	13.802	33.2094	12.375	33.2094	13.125	33.2094	12.5	33.2094	10.625	33.2094	11.979	33.2094	13.99	33.2094	12.396	33.2071	10.754	33.2094	12.448
33.2299	12.625	33.2299	12.365	33.2299	12.813	33.2299	12.76	33.2299	11.031	33.2299	11.438	33.2299	13.219	33.2299	11.865	33.2276	11.644	33.2299	11.604
33.2504	13.313	33.2504	10.958	33.2504	13.094	33.2504	12.896	33.2504	11.469	33.2504	11.219	33.2504	13.844	33.2504	12.594	33.2481	11.141	33.2504	12.229
33.2709	13.51	33.2709	11.417	33.2709	13.656	33.2709	12.25	33.2709	10.594	33.2709	11.5	33.2709	14.115	33.2709	12.865	33.2686	10.649	33.2709	12.365
33.2914	12.667	33.2914	11.406	33.2914	13.25	33.2914	12.667	33.2914	10.417	33.2914	12.344	33.2914	14.115	33.2914	12.688	33.2891	11.696	33.2914	12.094
33.3119	13.01	33.3119	12	33.3119	12.688	33.3119	12.115	33.3119	10.844	33.3119	12.417	33.3119	13.479	33.3119	12.156	33.3096	11.309	33.3119	12.531
33.3324	13.604	33.3324	11.708	33.3324	12.969	33.3324	12.698	33.3324	10.708	33.3324	12.177	33.3324	13.625	33.3324	11.75	33.3301	10.691	33.3324	12.26
33.3529	13.26	33.3529	11.646	33.3529	12.927	33.3529	12.75	33.3529	11.146	33.3529	11.552	33.3529	13.76	33.3529	12.354	33.3506	11.644	33.3529	12.469
33.3734	13.104	33.3734	11.49	33.3734	13.188	33.3734	12.427	33.3734	11.042	33.3734	11.396	33.3734	13.229	33.3734	12.333	33.3711	11.079	33.3734	11.917
33.3939	13.51	33.3939	11.615	33.3939	13.344	33.3939	12.802	33.3939	11.76	33.3939	11.49	33.3939	14.042	33.3939	11.875	33.3916	11.497	33.3939	12.021
33.4144	13.427	33.4144	11.365	33.4144	13.552	33.4144	12.469	33.4144	10.729	33.4144	11.74	33.4144	13.906	33.4144	12.219	33.4121	11.288	33.4144	11.99
33.4349	13.073	33.4349	11.719	33.4349	13.354	33.4349	12.146	33.4349	11.229	33.4349	11.781	33.4349	13.26	33.4349	12.604	33.4326	11.037	33.4349	12.448
33.4554	13.063	33.4554	11.938	33.4554	12.813	33.4554	12.417	33.4554	11.135	33.4554	12.458	33.4554	13.406	33.4554	12.583	33.4531	10.942	33.4554	11.771
33.4759	13.708	33.4759	11.865	33.4759	13.719	33.4759	13.042	33.4759	11.74	33.4759	11.823	33.4759	13.396	33.4759	12.344	33.4736	11.079	33.4759	12.823
33.4964	12.719	33.4964	11.531	33.4964	12.844	33.4964	12.458	33.4964	11.521	33.4964	11.854	33.4964	12.771	33.4964	12.01	33.4941	11.026	33.4964	12.01
33.5169	13.01	33.5169	11.438	33.5169	13.042	33.5169	12.406	33.5169	11.188	33.5169	11.833	33.5169	13.854	33.5169	12.427	33.5146	11.958	33.5169	12.75
33.5374	13.677	33.5374	11.906	33.5374	13.469	33.5374	12.594	33.5374	10.948	33.5374	12.406	33.5374	13.833	33.5374	12.698	33.5351	11.874	33.5374	12.313
33.5579	13.51	33.5579	11.823	33.5579	12.948	33.5579	12.479	33.5579	11.479	33.5579	12.115	33.5579	13.604	33.5579	12.896	33.5556	11.435	33.5579	12.354
33.5784	13.667	33.5784	11.833	33.5784	12.552	33.5784	12.094	33.5784	11.448	33.5784	12.135	33.5784	13.042	33.5784	12.375	33.5761	11.466	33.5784	11.5
33.5989	13.281	33.5989	12.167	33.5989	13.354	33.5989	12.417	33.5989	11.198	33.5989	12.271	33.5989	13.115	33.5989	12.344	33.5966	11.675	33.5989	11.875
33.6194	13.771	33.6194	11.917	33.6194	12.604	33.6194	12.635	33.6194	11.344	33.6194	12.063	33.6194	12.896	33.6194	13.313	33.6171	12.115	33.6194	12.167
33.6399	13.573	33.6399	11.927	33.6399	13.26	33.6399	12.802	33.6399	11.354	33.6399	12.375	33.6399	12.844	33.6399	12.771	33.6376	11.55	33.6399	12.344
33.6604	13.302	33.6604	11.677	33.6604	12.979	33.6604	12.979	33.6604	12.135	33.6604	12.573	33.6604	13.531	33.6604	12.406	33.6581	11.759	33.6604	11.729
33.6809	13.375	33.6809	11.969	33.6809	12.896	33.6809	13.01	33.6809	10.865	33.6809	12.729	33.6809	13.021	33.6809	12.563	33.6786	11.539	33.6809	11.76
33.7014	13.885	33.7014	11.99	33.7014	12.604	33.7014	12.354	33.7014	10.896	33.7014	12.146	33.7014	13.469	33.7014	12.385	33.6991	11.78	33.7014	12.344
33.7219	13.219	33.7219	11.708	33.7219	13.188	33.7219	12.365	33.7219	10.333	33.7219	12.167	33.7219	12.917	33.7219	12.813	33.7196	10.942	33.7219	12.365
33.7424	13.063	33.7424	11.604	33.7424	12.667	33.7424	12.594	33.7424	11.115	33.7424	12.344	33.7424	12.927	33.7424	13.104	33.7402	11.581	33.7424	12.156
33.7629	13.146	33.7629	11.76	33.7629	13.063	33.7629	12.688	33.7629	11.188	33.7629	12.198	33.7629	13.104	33.7629	12.479	33.7607	11.403	33.7629	11.938
33.7834	13.208	33.7834	11.667	33.7834	13.052	33.7834	12.26	33.7834	11.219	33.7834	11.927	33.7834	13.802	33.7834	12.125	33.7812	11.571	33.7834	12.354
33.8039	12.656	33.8039	11.5	33.8039	12.906	33.8039	12.073	33.8039	11.375	33.8039	11.979	33.8039	13.104	33.8039	12.344	33.8017	11.99	33.8039	11.813
33.8244	12.76	33.8244	11.906	33.8244	12.75	33.8244	11.313	33.8244	10.802	33.8244	11.469	33.8244	13.281	33.8244	12.51	33.8222	11.33	33.8244	11.625
33.8449	11.875	33.8449	11.323	33.8449	12.854	33.8449	11.875	33.8449	10.844	33.8449	12.375	33.8449	13.063	33.8449	12.094	33.8427	11.749	33.8449	11.823
33.8654	12.49	33.8654	11.177	33.8654	12.656	33.8654	11.615	33.8654	11.219	33.8654	13.271	33.8654	13.302	33.8654	11.917	33.8632	10.974	33.8654	12.5
33.8859	11.76	33.8859	11.094	33.8859	13.354	33.8859	12.719	33.8859	10.99	33.8859	12.365	33.8859	13.198	33.8859	11.906	33.8837	11.016	33.8859	12.073
33.9064	13.083	33.9064	11.938	33.9064	12.167	33.9064	12.594	33.9064	10.958	33.9064	11.417	33.9064	12.875	33.9064	12.854	33.9042	10.534	33.9064	12.292
33.9269	13.167	33.9269	11.594	33.9269	12.354	33.9269	11.823	33.9269	10.948	33.9269	11.573	33.9269	13.135	33.9269	12.156	33.9247	10.639	33.9269	12.219
33.9474	12.51	33.9474	11.438	33.9474	13.219	33.9474	11.365	33.9474	10.719	33.9474	11.125	33.9474	13.115	33.9474	11.385	33.9452	11.141	33.9474	12.167
33.9679	12.552	33.9679	11.625	33.9679	12.813	33.9679	12.385	33.9679	10.823	33.9679	11.583	33.9679	12.948	33.9679	12.115	33.9657	10.681	33.9679	11.813
33.9884	12.229	33.9884	11.51	33.9884	12.75	33.9884	11.854	33.9884	10.854	33.9884	12.167	33.9884	13.198	33.9884	11.885	33.9862	10.639	33.9884	12.135
34.0089	11.802	34.0089	11.563	34.0089	12.927	34.0089	12	34.0089	10.885	34.0089	11.125	34.0089	13.542	34.0089	11.948	34.0067	11.613	34.0089	12.208
34.0294	12.688	34.0294	10.792	34.0294	12.969	34.0294	11.792	34.0294	10.656	34.0294	12.01	34.0294	12.854	34.0294	11.708	34.0272	11.56	34.0294	12.438
34.0499	12.01	34.0499	11.354	34.0499	12.302	34.0499	11.417	34.0499	10.688	34.0499	11.646	34.0499	12.969	34.0499	11.865	34.0477	11.445	34.0499	11.781
34.0704	12.24	34.0704	11.021	34.0704	13.073	34.0704	11.833	34.0704	11.01	34.0704	11.802	34.0704	13.188	34.0704	12.135	34.0682	10.901	34.0704	12.344
34.0909	12.333	34.0909	11.417	34.0909	12.792	34.0909	11.833	34.0909	10.958	34.0909	12.094	34.0909	12.542	34.0909	11.417	34.0887	10.723	34.0909	12.354
34.1114	12.375	34.1114	11.854	34.1114	13.479	34.1114	12.198	34.1114	10.063	34.1114	11.75	34.1114	12.688	34.1114	12.156	34.1092	10.461	34.1114	12.427
34.1319	12.365	34.1319	11.552	34.1319	12.938	34.1319	12.396	34.1319	10.344	34.1319	12.365	34.1319	12.646	34.1319	11.958	34.1297	11.56	34.1319	12.125
34.1524	12.354	34.1524	11.135	34.1524	12.51	34.1524	11.146	34.1524	10.427	34.1524	11.698	34.1524	12.688	34.1524	11.521	34.1502	11.696	34.1524	12.021
34.1729	12.719	34.1729	11.333	34.1729	12.49	34.1729	11.708	34.1729	11.208	34.1729	11.333	34.1729	12.26	34.1729	11.729	34.1707	10.723	34.1729	12
34.1934	13.063	34.1934	11.26	34.1934	12.479	34.1934	11.313	34.1934	11.156	34.1934	11.635	34.1934	12.688	34.1934	11.385	34.1912	11.173	34.1934	12.49
34.2139	11.594	34.2139	11.24	34.2139	12.365	34.2139	11.49	34.2139	11.125	34.2139	11.833	34.2139	12.854	34.2139	11.938	34.2117	11.005	34.2139	12.167
34.2344	12.625	34.2344	11.146	34.2344	12.729	34.2344	11.604	34.2344	10.625	34.2344	11.75	34.2344	12.344	34.2344	12.177	34.2322	11.204	34.2344	12.198
34.2549	12.313	34.2549	11.604	34.2549	12.115	34.2549	11.604	34.2549	10.583	34.2549	11.625	34.2549	12.146	34.2549	12.323	34.2527	11.141	34.2549	12.615
34.2754	12.646	34.2754	11.438	34.2754	12.646	34.2754	11.615	34.2754	10.458	34.2754	12.729	34.2754	13.51	34.2754	11.615	34.2732	11.707	34.2754	12.427
34.2959	12.219	34.2959	10.896	34.2959	11.698	34.2959	12	34.2959	10.385	34.2959	11.469	34.2959	11.917	34.2959	11.906	34.2937	11.099	34.2959	12.552
34.3164	11.906	34.3164	11.385	34.3164	12.063	34.3164	11.406	34.3164	10.646	34.3164	11.708	34.3164	12.198	34.3164	11.677	34.3142	10.723	34.3164	12.021
34.3369	11.979	34.3369	11.146	34.3369	12.573	34.3369	11.635	34.3369	10.479	34.3369	11.604	34.3369	12.667	34.3369	12	34.3347	11.665	34.3369	12.333
34.3574	12.198	34.3574	11.438	34.3574	13.615	34.3574	11.844	34.3574	10.344	34.3574	11.719	34.3574	13.125	34.3574	12.063	34.3552	11.246	34.3574	12.427
34.3779	11.844	34.3779	11.51	34.3779	12.802	34.3779	11.417	34.3779	10.656	34.3779	12.25	34.3779	12.583	34.3779	11.26	34.3757	10.88	34.3779	12.76
34.3984	12.219	34.3984	11.01	34.3984	12.354	34.3984	11.906	34.3984	10.615	34.3984	11.688	34.3984	12.969	34.3984	12.115	34.3962	11.602	34.3984	12.208
34.4189	12.604	34.4189	10.885	34.4189	13.094	34.4189	11.646	34.4189	10.177	34.4189	11.927	34.4189	12.948	34.4189	12.156	34.4167	11.361	34.4189	12.271
34.4394	12.229	34.4394	11.125	34.4394	12.76	34.4394	11.563	34.4394	10.406	34.4394	12.385	34.4394	12.427	34.4394	11.938	34.4372	11.78	34.4394	13.208
34.4599	11.74	34.4599	11.229	34.4599	12.458	34.4599	11	34.4599	10.813	34.4599	11.99	34.4599	12.844	34.4599	11.542	34.4577	12.262	34.4599	13.125
34.4804	11.375	34.4804	11.302	34.4804	12.417	34.4804	11.469	34.4804	10.198	34.4804	11.385	34.4804	12.802	34.4804	12.292	34.4782	12.408	34.4804	12.448
34.5009	11.948	34.5009	10.865	34.5009	12.51	34.5009	10.823	34.5009	10.271	34.5009	12.104	34.5009	13.271	34.5009	11.542	34.4987	11.581	34.5009	12.396
34.5214	12.5	34.5214	11.24	34.5214	13.198	34.5214	12.271	34.5214	10.865	34.5214	11.104	34.5214	12.302	34.5214	12.135	34.5192	12.073	34.5214	13
34.5419	12	34.5419	11.125	34.5419	12.667	34.5419	11.531	34.5419	10.719	34.5419	11.833	34.5419	13.146	34.5419	12.406	34.5397	11.99	34.5419	13.354
34.5624	12.01	34.5624	12.073	34.5624	12.729	34.5624	11.833	34.5624	10.135	34.5624	12.333	34.5624	13.51	34.5624	11.917	34.5602	11.906	34.5624	13.74
34.5829	12.01	34.5829	11.104	34.5829	11.833	34.5829	10.854	34.5829	10.427	34.5829	12.208	34.5829	12.771	34.5829	11.5	34.5807	12.251	34.5829	13.396
34.6034	12.573	34.6034	11.417	34.6034	13.688	34.6034	11.385	34.6034	11.146	34.6034	12.167	34.6034	12.875	34.6034	11.729	34.6012	12.178	34.6034	14.365
34.6239	11.969	34.6239	11.167	34.6239	12.292	34.6239	11.875	34.6239	10.313	34.6239	12.281	34.6239	12.979	34.6239	12.344	34.6217	12.681	34.6239	13.854
34.6444	11.74	34.6444	11.021	34.6444	12.969	34.6444	11.5	34.6444	10.792	34.6444	12.344	34.6444	12.729	34.6444	12.135	34.6422	13.152	34.6444	14.01
34.6649	11.854	34.6649	11.188	34.6649	12.875	34.6649	11.24	34.6649	10.656	34.6649	12.635	34.6649	12.844	34.6649	12.49	34.6627	12.89	34.6649	14.667
34.6854	11.844	34.6854	10.99	34.6854	12.26	34.6854	11.333	34.6854	10.344	34.6854	12.573	34.6854	12.896	34.6854	12.01	34.6832	12.681	34.6854	14.385
34.7059	12.375	34.7059	11.688	34.7059	12.479	34.7059	11.344	34.7059	10.344	34.7059	12.24	34.7059	12.448	34.7059	12.375	34.7037	12.764	34.7059	14.125
34.7264	12.479	34.7264	10.865	34.7264	12.656	34.7264	11.677	34.7264	10.958	34.7264	12.375	34.7264	12.25	34.7264	11.698	34.7242	12.565	34.7264	14.854
34.7469	11.844	34.7469	11.448	34.7469	12.208	34.7469	10.917	34.7469	10.844	34.7469	12.917	34.7469	12.938	34.7469	11.802	34.7447	13.382	34.7469	14.708
34.7674	11.698	34.7674	11.271	34.7674	12.938	34.7674	11.313	34.7674	10.542	34.7674	11.615	34.7674	13.073	34.7674	12.135	34.7652	13.916	34.7674	14.729
34.7879	11.833	34.7879	11.188	34.7879	12.125	34.7879	11.563	34.7879	10.958	34.7879	12.667	34.7879	13.198	34.7879	12.073	34.7857	13.937	34.7879	14.708
34.8084	12.229	34.8084	11.354	34.8084	13.167	34.8084	11.479	34.8084	10.583	34.8084	12.708	34.8084	12.781	34.8084	12.323	34.8062	14.01	34.8084	15.115
34.8289	11.5	34.8289	11.323	34.8289	13.292	34.8289	11.521	34.8289	10.542	34.8289	12.896	34.8289	12.708	34.8289	11.813	34.8267	14.44	34.8289	15.25
34.8494	12.354	34.8494	10.625	34.8494	13.406	34.8494	11.583	34.8494	10.406	34.8494	13.458	34.8494	12.885	34.8494	11.188	34.8472	13.895	34.8494	15.344
34.8699	12.042	34.8699	11.198	34.8699	13.021	34.8699	11.083	34.8699	10.771	34.8699	12.698	34.8699	13.354	34.8699	11.729	34.8677	14.293	34.8699	15.594
34.8904	12.313	34.8904	11.167	34.8904	12.531	34.8904	11.156	34.8904	10.833	34.8904	12.948	34.8904	12.073	34.8904	11.677	34.8882	14.157	34.8904	15.646
34.9109	11.99	34.9109	11.115	34.9109	13.24	34.9109	11.031	34.9109	10.417	34.9109	12.76	34.9109	12.281	34.9109	12.01	34.9087	14.157	34.9109	15.865
34.9315	11.021	34.9315	10.854	34.9315	12.458	34.9315	11.188	34.9315	10.24	34.9315	12.323	34.9315	12.479	34.9315	11.458	34.9292	13.654	34.9315	15.469
34.952	11.521	34.952	10.719	34.952	13.302	34.952	11.375	34.952	10.656	34.952	13	34.952	11.979	34.952	11.823	34.9497	13.801	34.952	15.229
34.9725	11.25	34.9725	11.052	34.9725	13	34.9725	11.292	34.9725	9.656	34.9725	12.698	34.9725	12.167	34.9725	12.26	34.9702	13.581	34.9725	15.667
34.993	11.51	34.993	10.74	34.993	13.167	34.993	11.24	34.993	10.771	34.993	12.927	34.993	12.198	34.993	12.49	34.9907	12.953	34.993	15.177
35.0135	11.333	35.0135	10.938	35.0135	12.865	35.0135	11.448	35.0135	11.375	35.0135	12.354	35.0135	12.125	35.0135	11.729	35.0112	13.414	35.0135	14.865
35.034	11.719	35.034	11.458	35.034	12.896	35.034	11.427	35.034	10.542	35.034	11.75	35.034	12.625	35.034	11.552	35.0317	13.215	35.034	14.792
35.0545	11.906	35.0545	11.01	35.0545	12.781	35.0545	11.594	35.0545	10.052	35.0545	12.708	35.0545	12.573	35.0545	12.052	35.0522	12.513	35.0545	15.052
35.075	12.021	35.075	10.896	35.075	12.313	35.075	10.771	35.075	10.427	35.075	12.385	35.075	12.26	35.075	11.573	35.0727	13.194	35.075	15.083
35.0955	11.698	35.0955	11.073	35.0955	13.156	35.0955	11.177	35.0955	10.917	35.0955	12.104	35.0955	11.729	35.0955	11.844	35.0932	12.796	35.0955	13.896
35.116	11.719	35.116	10.698	35.116	12.823	35.116	11.042	35.116	9.792	35.116	12.604	35.116	11.677	35.116	11.813	35.1137	11.874	35.116	14.323
35.1365	11.521	35.1365	10.979	35.1365	12.177	35.1365	10.938	35.1365	10.781	35.1365	11.906	35.1365	12.583	35.1365	11.083	35.1342	11.749	35.1365	14.198
35.157	11.396	35.157	10.708	35.157	12.76	35.157	11.104	35.157	11.031	35.157	12.333	35.157	12.177	35.157	12.208	35.1547	12.304	35.157	14.708
35.1775	11.458	35.1775	10.813	35.1775	11.906	35.1775	12	35.1775	10.531	35.1775	12.25	35.1775	12.094	35.1775	12.052	35.1752	11.675	35.1775	14.135
35.198	11.542	35.198	10.354	35.198	11.865	35.198	11.271	35.198	10.208	35.198	11.385	35.198	11.802	35.198	11.229	35.1957	11.843	35.198	13.573
35.2185	11.635	35.2185	11.063	35.2185	12.823	35.2185	11.375	35.2185	10.469	35.2185	11.302	35.2185	12.135	35.2185	11.729	35.2162	11.979	35.2185	13.531
35.239	11.156	35.239	10.948	35.239	12.375	35.239	10.604	35.239	10.385	35.239	11.417	35.239	13.021	35.239	11.594	35.2367	11.277	35.239	12.615
35.2595	11.094	35.2595	10.969	35.2595	13.094	35.2595	11.094	35.2595	11.115	35.2595	12.167	35.2595	12.292	35.2595	11.99	35.2572	10.921	35.2595	12.979
35.28	11.427	35.28	11.292	35.28	12.719	35.28	10.625	35.28	10.313	35.28	11.51	35.28	11.354	35.28	11.75	35.2777	11.298	35.28	12.427
35.3005	11.292	35.3005	10.031	35.3005	12.906	35.3005	10.906	35.3005	10.656	35.3005	11.927	35.3005	12.177	35.3005	11.594	35.2982	10.827	35.3005	12.604
35.321	11.938	35.321	11.24	35.321	12.917	35.321	11.302	35.321	9.417	35.321	11.448	35.321	12.448	35.321	11.833	35.3187	11.068	35.321	12.677
35.3415	11.625	35.3415	10.573	35.3415	12.552	35.3415	10.823	35.3415	10.271	35.3415	11.115	35.3415	12.479	35.3415	11.146	35.3392	10.649	35.3415	12.01
35.362	11.427	35.362	10.917	35.362	12.427	35.362	10.865	35.362	10.771	35.362	11.313	35.362	11.854	35.362	11.521	35.3597	10.293	35.362	12.365
35.3825	11.063	35.3825	10.333	35.3825	11.76	35.3825	11.271	35.3825	9.99	35.3825	11.51	35.3825	12.26	35.3825	10.76	35.3802	10.806	35.3825	12
35.403	11.115	35.403	10.594	35.403	12.208	35.403	11.188	35.403	9.917	35.403	11.969	35.403	12.271	35.403	11.031	35.4007	11.267	35.403	12.365
35.4235	11.573	35.4235	10.208	35.4235	12.708	35.4235	11.26	35.4235	10.052	35.4235	11.917	35.4235	12.219	35.4235	10.667	35.4212	11.047	35.4235	11.354
35.444	11.396	35.444	10.75	35.444	12.26	35.444	11.51	35.444	9.792	35.444	11.292	35.444	12.24	35.444	11.51	35.4417	10.618	35.444	11.969
35.4645	11.104	35.4645	10.802	35.4645	12.042	35.4645	11.083	35.4645	10.208	35.4645	11.906	35.4645	12.635	35.4645	11.073	35.4622	10.419	35.4645	11.667
35.485	11.448	35.485	10.854	35.485	12.031	35.485	10.469	35.485	10.24	35.485	11.542	35.485	12.24	35.485	11.01	35.4827	10.963	35.485	11.188
35.5055	11.552	35.5055	10.656	35.5055	12.125	35.5055	11.115	35.5055	10.302	35.5055	11.594	35.5055	11.615	35.5055	11.417	35.5032	10.586	35.5055	11.583
35.526	11.604	35.526	10.688	35.526	12.406	35.526	11.417	35.526	10.083	35.526	11.594	35.526	11.531	35.526	11.969	35.5237	10.241	35.526	11.49
35.5465	11.104	35.5465	10.469	35.5465	12.313	35.5465	11.156	35.5465	9.938	35.5465	11.5	35.5465	12.302	35.5465	11.01	35.5442	10.639	35.5465	11.229
35.567	10.896	35.567	10.969	35.567	12.052	35.567	10.427	35.567	9.708	35.567	11.146	35.567	12.021	35.567	11.052	35.5647	10.723	35.567	11.448
35.5875	11.427	35.5875	10.927	35.5875	12.583	35.5875	11.385	35.5875	10.073	35.5875	11.51	35.5875	12.135	35.5875	11.302	35.5852	10.618	35.5875	11.385
35.608	10.906	35.608	11.146	35.608	11.396	35.608	10.844	35.608	9.885	35.608	11.302	35.608	12.573	35.608	11.427	35.6057	10.471	35.608	11.323
35.6285	11.667	35.6285	11.083	35.6285	12.01	35.6285	11.135	35.6285	10.083	35.6285	11.542	35.6285	12.24	35.6285	11.156	35.6262	10.356	35.6285	10.688
35.649	11.24	35.649	10.24	35.649	11.354	35.649	11.146	35.649	10.448	35.649	11.354	35.649	12.677	35.649	11.927	35.6467	10.492	35.649	10.729
35.6695	11.063	35.6695	10.49	35.6695	11.927	35.6695	10.813	35.6695	9.5	35.6695	11.24	35.6695	12.49	35.6695	12.073	35.6672	10.806	35.6695	11.583
35.69	11.219	35.69	10.552	35.69	12.292	35.69	10.667	35.69	9.938	35.69	11.094	35.69	12.135	35.69	11.5	35.6877	10.712	35.69	11.656
35.7105	10.896	35.7105	10.125	35.7105	12	35.7105	10.74	35.7105	10.156	35.7105	10.802	35.7105	12.76	35.7105	11.354	35.7082	10.723	35.7105	10.729
35.731	11.135	35.731	10.135	35.731	12.052	35.731	10.719	35.731	9.542	35.731	11.365	35.731	11.979	35.731	11.073	35.7287	10.461	35.731	11.073
35.7515	11.615	35.7515	10.698	35.7515	11.458	35.7515	10.771	35.7515	9.958	35.7515	11.229	35.7515	11.948	35.7515	11.115	35.7492	10.723	35.7515	11.469
35.772	11	35.772	10.604	35.772	12.271	35.772	11.167	35.772	9.521	35.772	11	35.772	11.969	35.772	10.823	35.7697	10.168	35.772	11.063
35.7925	11.135	35.7925	10.771	35.7925	12.146	35.7925	10.802	35.7925	9.781	35.7925	11.083	35.7925	12.021	35.7925	10.635	35.7902	10.136	35.7925	10.802
35.813	11.427	35.813	9.969	35.813	12.406	35.813	11.01	35.813	8.844	35.813	11.063	35.813	11.948	35.813	11.563	35.8108	10.398	35.813	10.667
35.8335	10.896	35.8335	11.323	35.8335	12.135	35.8335	10.25	35.8335	9.521	35.8335	11.76	35.8335	12.542	35.8335	10.875	35.8313	9.707	35.8335	10.844
35.854	10.948	35.854	10.281	35.854	11.427	35.854	10.74	35.854	10.354	35.854	10.917	35.854	11.771	35.854	10.823	35.8518	10.743	35.854	11.302
35.8745	11.604	35.8745	10.323	35.8745	12.219	35.8745	10.729	35.8745	9.969	35.8745	10.74	35.8745	11.719	35.8745	10.938	35.8723	10.052	35.8745	11.448
35.895	10.875	35.895	10.573	35.895	11.615	35.895	10.865	35.895	10.469	35.895	10.5	35.895	12.083	35.895	11.677	35.8928	9.906	35.895	11.271
35.9155	11.365	35.9155	10.125	35.9155	11.646	35.9155	10.323	35.9155	9.698	35.9155	11.302	35.9155	11.552	35.9155	11.021	35.9133	10.209	35.9155	11.021
35.936	10.49	35.936	10.354	35.936	11.646	35.936	10.688	35.936	9.823	35.936	10.719	35.936	11.833	35.936	11.063	35.9338	10.073	35.936	10.677
35.9565	11.281	35.9565	10.635	35.9565	11	35.9565	10.698	35.9565	9.698	35.9565	10.5	35.9565	12.406	35.9565	10.99	35.9543	10.262	35.9565	10.99
35.977	11.177	35.977	10.302	35.977	11.615	35.977	10.5	35.977	9.521	35.977	10.854	35.977	11.969	35.977	10.896	35.9748	10.356	35.977	10.458
35.9975	11.271	35.9975	10.094	35.9975	11.427	35.9975	10.802	35.9975	9.844	35.9975	10.208	35.9975	12	35.9975	11.396	35.9953	9.686	35.9975	10.781
36.018	11.406	36.018	10.135	36.018	12.083	36.018	11.333	36.018	9.906	36.018	11.094	36.018	11.927	36.018	11.375	36.0158	10.105	36.018	11.031
36.0385	11.24	36.0385	10.198	36.0385	11.771	36.0385	10.813	36.0385	9.948	36.0385	10.198	36.0385	11.458	36.0385	10.646	36.0363	10.503	36.0385	11.396
36.059	10.958	36.059	9.604	36.059	11.583	36.059	11.115	36.059	9.458	36.059	11.406	36.059	11.823	36.059	10.375	36.0568	9.707	36.059	10.646
36.0795	11.24	36.0795	10.448	36.0795	11.76	36.0795	10.198	36.0795	10.135	36.0795	11.292	36.0795	11.927	36.0795	11.135	36.0773	9.728	36.0795	10.938
36.1	10.719	36.1	10.656	36.1	11.677	36.1	10.354	36.1	9.823	36.1	10.823	36.1	11.667	36.1	10.698	36.0978	9.874	36.1	11.625
36.1205	11.5	36.1205	10.24	36.1205	12.094	36.1205	10.823	36.1205	9.125	36.1205	10.917	36.1205	11.865	36.1205	10.635	36.1183	10.178	36.1205	11.531
36.141	11.375	36.141	10.469	36.141	12.156	36.141	10.708	36.141	9.813	36.141	10.563	36.141	11.833	36.141	11.24	36.1388	10.126	36.141	11
36.1615	11.281	36.1615	10.5	36.1615	11.635	36.1615	10.917	36.1615	9.677	36.1615	11.917	36.1615	11.875	36.1615	10.865	36.1593	10.586	36.1615	11.177
36.182	11.094	36.182	10.625	36.182	11.885	36.182	11.156	36.182	9.802	36.182	10.563	36.182	11.292	36.182	11.031	36.1798	9.78	36.182	10.833
36.2025	10.865	36.2025	10.25	36.2025	11.896	36.2025	10.896	36.2025	9.24	36.2025	10.927	36.2025	11.813	36.2025	11.219	36.2003	9.654	36.2025	11.167
36.223	10.583	36.223	11.094	36.223	11.344	36.223	10.917	36.223	9.25	36.223	10.646	36.223	12.656	36.223	10.667	36.2208	10.366	36.223	11.75
36.2435	10.854	36.2435	10.271	36.2435	11.198	36.2435	10.625	36.2435	9.938	36.2435	11.271	36.2435	11.927	36.2435	11.156	36.2413	9.246	36.2435	10.521
36.264	11.188	36.264	10.01	36.264	11.865	36.264	10.469	36.264	10.063	36.264	10.938	36.264	11.604	36.264	11.219	36.2618	9.759	36.264	10.833
36.2845	10.781	36.2845	10.354	36.2845	12.188	36.2845	10.698	36.2845	9.802	36.2845	10.573	36.2845	12.375	36.2845	11.063	36.2823	9.969	36.2845	11.094
36.305	10.885	36.305	9.969	36.305	12.01	36.305	10.208	36.305	9.521	36.305	10.927	36.305	11.594	36.305	11.354	36.3028	9.948	36.305	10.802
36.3255	11.333	36.3255	10.198	36.3255	11.646	36.3255	10.667	36.3255	9.646	36.3255	11.219	36.3255	11.646	36.3255	11.271	36.3233	9.916	36.3255	11.167
36.346	10.979	36.346	10.188	36.346	11.094	36.346	10.74	36.346	9.5	36.346	11.125	36.346	11.896	36.346	11.594	36.3438	10	36.346	10.802
36.3665	11.479	36.3665	10.448	36.3665	11.969	36.3665	10.76	36.3665	9.552	36.3665	11.667	36.3665	11.656	36.3665	11.469	36.3643	10.576	36.3665	11.323
36.387	11.188	36.387	10.833	36.387	11.896	36.387	10.719	36.387	9.719	36.387	10.906	36.387	11.635	36.387	10.552	36.3848	10.094	36.387	10.302
36.4075	11.198	36.4075	9.927	36.4075	11.333	36.4075	10.917	36.4075	9.76	36.4075	11.365	36.4075	11.844	36.4075	10.469	36.4053	9.906	36.4075	10.531
36.428	10.948	36.428	10.385	36.428	12.083	36.428	10.688	36.428	9.927	36.428	11.042	36.428	11.406	36.428	11.156	36.4258	10.209	36.428	10.292
36.4485	10.5	36.4485	10.396	36.4485	12.208	36.4485	10.625	36.4485	9.875	36.4485	11.354	36.4485	12.26	36.4485	11	36.4463	9.853	36.4485	10.802
36.469	10.823	36.469	9.552	36.469	11.615	36.469	11.49	36.469	9.823	36.469	11.042	36.469	12.073	36.469	10.927	36.4668	10.524	36.469	10.656
36.4895	10.615	36.4895	9.885	36.4895	11.156	36.4895	10.781	36.4895	10.229	36.4895	10.771	36.4895	11.875	36.4895	10.938	36.4873	10.136	36.4895	10.365
36.51	11.458	36.51	10.906	36.51	11.667	36.51	11.031	36.51	9.25	36.51	10.813	36.51	12.188	36.51	10.802	36.5078	9.382	36.51	10.813
36.5305	10.708	36.5305	10.573	36.5305	11.896	36.5305	10.854	36.5305	9.5	36.5305	11.302	36.5305	12.313	36.5305	10.979	36.5283	9.979	36.5305	10.927
36.551	11.146	36.551	9.646	36.551	11.594	36.551	9.969	36.551	10.365	36.551	11.51	36.551	11.75	36.551	11.25	36.5488	10.126	36.551	10.073
36.5715	11.021	36.5715	10.594	36.5715	11.542	36.5715	10.823	36.5715	9.698	36.5715	11.438	36.5715	11.833	36.5715	10.75	36.5693	10.126	36.5715	10.927
36.592	11.104	36.592	10.594	36.592	11.188	36.592	10.917	36.592	9.76	36.592	10.688	36.592	11.552	36.592	10.979	36.5898	9.979	36.592	10.427
36.6125	10.917	36.6125	10.333	36.6125	11.365	36.6125	10.052	36.6125	9.135	36.6125	10.469	36.6125	11.313	36.6125	10.813	36.6103	10	36.6125	11.167
36.633	10.76	36.633	10.167	36.633	11.865	36.633	10.271	36.633	9.635	36.633	11.75	36.633	11.333	36.633	10.458	36.6308	9.654	36.633	10.469
36.6535	10.969	36.6535	10.469	36.6535	11.969	36.6535	10.219	36.6535	9.104	36.6535	10.927	36.6535	12.24	36.6535	11	36.6513	9.759	36.6535	11.073
36.674	11.156	36.674	9.74	36.674	10.958	36.674	10.625	36.674	9.875	36.674	10.448	36.674	11.406	36.674	10.542	36.6718	10.021	36.674	11.26
36.6945	11.063	36.6945	10.198	36.6945	11.385	36.6945	10.271	36.6945	9.719	36.6945	11.354	36.6945	11.823	36.6945	10.958	36.6923	9.906	36.6945	10.635
36.715	10.906	36.715	10.208	36.715	11.385	36.715	10.323	36.715	9.656	36.715	11.229	36.715	11.469	36.715	11.344	36.7128	9.874	36.715	10.677
36.7355	10.969	36.7355	10.375	36.7355	11.188	36.7355	11.094	36.7355	9.479	36.7355	10.99	36.7355	11.24	36.7355	10.656	36.7333	10	36.7355	10.375
36.756	10.938	36.756	9.958	36.756	11.313	36.756	10.49	36.756	8.938	36.756	9.896	36.756	11.604	36.756	10.76	36.7538	9.435	36.756	10.781
36.7765	11.25	36.7765	10.031	36.7765	11.417	36.7765	10.135	36.7765	9.344	36.7765	10.354	36.7765	11.552	36.7765	10.854	36.7743	10.052	36.7765	11.302
36.797	10.729	36.797	10.292	36.797	11.719	36.797	10.813	36.797	9.896	36.797	10.885	36.797	12.427	36.797	10.552	36.7948	9.948	36.797	10.677
36.8175	10.448	36.8175	10.76	36.8175	11.74	36.8175	10.76	36.8175	9.458	36.8175	9.969	36.8175	12.448	36.8175	10.594	36.8153	9.435	36.8175	11.031
36.838	10.688	36.838	10.135	36.838	11.229	36.838	10.875	36.838	9.292	36.838	11.323	36.838	11.802	36.838	11.156	36.8358	9.455	36.838	9.823
36.8585	10.469	36.8585	10.563	36.8585	11.76	36.8585	10.5	36.8585	9.552	36.8585	10.573	36.8585	11.833	36.8585	10.854	36.8563	9.895	36.8585	10.469
36.879	10.021	36.879	10.271	36.879	11.823	36.879	10.813	36.879	9.26	36.879	10.688	36.879	11.729	36.879	11.094	36.8768	9.173	36.879	10.167
36.8995	10.115	36.8995	10.552	36.8995	11.719	36.8995	10.354	36.8995	9.375	36.8995	10.708	36.8995	11.76	36.8995	11.448	36.8973	10.22	36.8995	10.5
36.92	10.125	36.92	10.167	36.92	11.458	36.92	10.406	36.92	10.073	36.92	10.99	36.92	11.594	36.92	10.385	36.9178	9.686	36.92	10.104
36.9405	11.188	36.9405	10.25	36.9405	10.708	36.9405	10.292	36.9405	9.844	36.9405	10.844	36.9405	11.708	36.9405	10.99	36.9383	9.843	36.9405	10.385
36.961	10.521	36.961	10.208	36.961	11.229	36.961	10.177	36.961	8.917	36.961	11.208	36.961	11.167	36.961	10.698	36.9588	10.325	36.961	10.083
36.9815	10.26	36.9815	10.229	36.9815	11.25	36.9815	10.198	36.9815	9.479	36.9815	10.969	36.9815	12.333	36.9815	11.438	36.9793	9.675	36.9815	10.333
37.0021	11.448	37.0021	9.969	37.0021	11.958	37.0021	10.365	37.0021	9.979	37.0021	10.135	37.0021	12.177	37.0021	11.271	36.9998	9.78	37.0021	10.167
37.0226	10.833	37.0226	10.667	37.0226	11.229	37.0226	10.656	37.0226	9.677	37.0226	10.594	37.0226	10.927	37.0226	10.5	37.0203	9.665	37.0226	10.635
37.0431	10.74	37.0431	10.521	37.0431	12	37.0431	10.885	37.0431	9.896	37.0431	10.063	37.0431	11.292	37.0431	11.208	37.0408	9.56	37.0431	10.135
37.0636	10.417	37.0636	9.833	37.0636	11.677	37.0636	10.771	37.0636	9.563	37.0636	11.115	37.0636	11.729	37.0636	10.448	37.0613	10	37.0636	10.396
37.0841	11.073	37.0841	10.281	37.0841	12.01	37.0841	10.75	37.0841	9.021	37.0841	10.979	37.0841	11.24	37.0841	10.083	37.0818	9.948	37.0841	10.521
37.1046	10.573	37.1046	10.323	37.1046	11.01	37.1046	10.313	37.1046	9.708	37.1046	10.99	37.1046	11.76	37.1046	10.844	37.1023	9.801	37.1046	9.844
37.1251	10.594	37.1251	9.49	37.1251	11.385	37.1251	11.01	37.1251	9.688	37.1251	10.74	37.1251	11.969	37.1251	10.917	37.1228	9.916	37.1251	10.927
37.1456	10.813	37.1456	10.26	37.1456	11.552	37.1456	10.5	37.1456	9.25	37.1456	10.771	37.1456	11.417	37.1456	10.563	37.1433	9.141	37.1456	9.885
37.1661	10.854	37.1661	9.698	37.1661	11.448	37.1661	10.667	37.1661	9.344	37.1661	10.958	37.1661	11.354	37.1661	10.521	37.1638	9.215	37.1661	9.969
37.1866	10.854	37.1866	10.302	37.1866	11.208	37.1866	10.396	37.1866	9.563	37.1866	10.563	37.1866	11.583	37.1866	10.854	37.1843	10.23	37.1866	10.198
37.2071	11.052	37.2071	10.188	37.2071	10.958	37.2071	10.51	37.2071	9.458	37.2071	10.979	37.2071	11.292	37.2071	10.5	37.2048	9.832	37.2071	9.833
37.2276	11.01	37.2276	10.208	37.2276	11.052	37.2276	10.24	37.2276	9.5	37.2276	10.656	37.2276	11.99	37.2276	10.646	37.2253	9.162	37.2276	10.542
37.2481	10.823	37.2481	10.552	37.2481	11.625	37.2481	10.479	37.2481	9.302	37.2481	10.74	37.2481	11.5	37.2481	10.99	37.2458	9.812	37.2481	10.021
37.2686	10.604	37.2686	10.208	37.2686	11.49	37.2686	10.49	37.2686	9.5	37.2686	10.792	37.2686	11.563	37.2686	10.51	37.2663	9.539	37.2686	10.5
37.2891	10.49	37.2891	9.698	37.2891	11.979	37.2891	10.229	37.2891	9.823	37.2891	10.375	37.2891	11.406	37.2891	11.208	37.2868	9.581	37.2891	10.469
37.3096	11.125	37.3096	10.448	37.3096	11.24	37.3096	10.802	37.3096	9.76	37.3096	10.927	37.3096	12.125	37.3096	11.281	37.3073	10.063	37.3096	10.427
37.3301	11.073	37.3301	10.229	37.3301	11.677	37.3301	10.729	37.3301	9.313	37.3301	10.948	37.3301	11.875	37.3301	10.375	37.3278	9.267	37.3301	9.656
37.3506	11.01	37.3506	9.958	37.3506	11.25	37.3506	9.99	37.3506	9.646	37.3506	10.563	37.3506	11.771	37.3506	10.688	37.3483	9.654	37.3506	10.708
37.3711	10.969	37.3711	10.083	37.3711	11.333	37.3711	10.375	37.3711	9.573	37.3711	10.583	37.3711	11.625	37.3711	10.698	37.3688	9.665	37.3711	10.646
37.3916	11.365	37.3916	10.125	37.3916	11.719	37.3916	10.219	37.3916	9.198	37.3916	10.469	37.3916	12.198	37.3916	10.979	37.3893	10	37.3916	10.073
37.4121	11.51	37.4121	10.375	37.4121	11.083	37.4121	10.26	37.4121	9.573	37.4121	11.031	37.4121	11.667	37.4121	10.135	37.4098	10.073	37.4121	10.469
37.4326	10.646	37.4326	10.188	37.4326	10.51	37.4326	10.479	37.4326	9.49	37.4326	9.948	37.4326	11.344	37.4326	11.083	37.4303	9.435	37.4326	10.552
37.4531	10.458	37.4531	9.781	37.4531	11.094	37.4531	10.938	37.4531	9.531	37.4531	10.698	37.4531	11.677	37.4531	10.573	37.4508	9.581	37.4531	10.479
37.4736	10.448	37.4736	10.385	37.4736	11.552	37.4736	10.51	37.4736	9.542	37.4736	10.708	37.4736	11.417	37.4736	10.771	37.4713	9.927	37.4736	10.438
37.4941	10.531	37.4941	9.844	37.4941	10.844	37.4941	10.479	37.4941	9.438	37.4941	10.688	37.4941	11.583	37.4941	11.208	37.4918	10.22	37.4941	10.604
37.5146	10.719	37.5146	10.021	37.5146	11.354	37.5146	10.646	37.5146	9.26	37.5146	10.74	37.5146	11.635	37.5146	10.75	37.5123	9.298	37.5146	10.344
37.5351	10.573	37.5351	10.24	37.5351	10.719	37.5351	10.406	37.5351	9.573	37.5351	10.49	37.5351	11.656	37.5351	11.073	37.5328	9.717	37.5351	10.615
37.5556	10.823	37.5556	10.063	37.5556	11.302	37.5556	10.667	37.5556	9.104	37.5556	11.177	37.5556	11.438	37.5556	10.49	37.5533	9.403	37.5556	10.229
37.5761	10.313	37.5761	10.125	37.5761	11.396	37.5761	11.083	37.5761	9.521	37.5761	9.771	37.5761	11.635	37.5761	10.271	37.5738	9.56	37.5761	10.781
37.5966	10.719	37.5966	10.177	37.5966	11.313	37.5966	10.563	37.5966	9.344	37.5966	10.302	37.5966	11.271	37.5966	10.979	37.5943	9.539	37.5966	10.24
37.6171	10.333	37.6171	10.25	37.6171	11.302	37.6171	10.083	37.6171	9.625	37.6171	10.313	37.6171	11.979	37.6171	10.823	37.6148	9.487	37.6171	10.792
37.6376	10.625	37.6376	10.292	37.6376	11.729	37.6376	9.969	37.6376	8.969	37.6376	10.427	37.6376	11.469	37.6376	10	37.6353	9.424	37.6376	9.75
37.6581	10.719	37.6581	9.917	37.6581	11.552	37.6581	10.167	37.6581	9.479	37.6581	10.458	37.6581	11.323	37.6581	11.406	37.6558	8.764	37.6581	10.396
37.6786	10.438	37.6786	10.563	37.6786	11.156	37.6786	10.396	37.6786	9.229	37.6786	10.781	37.6786	11.771	37.6786	10.771	37.6763	9.435	37.6786	10.354
37.6991	10.563	37.6991	9.781	37.6991	11.396	37.6991	10.583	37.6991	9.99	37.6991	10.813	37.6991	12.125	37.6991	10.854	37.6968	9.623	37.6991	10.25
37.7196	11	37.7196	9.667	37.7196	12.219	37.7196	11.063	37.7196	9.563	37.7196	10.74	37.7196	11.25	37.7196	10.323	37.7173	9.455	37.7196	10.521
37.7401	10.531	37.7401	9.917	37.7401	11.469	37.7401	10.302	37.7401	9.323	37.7401	11.094	37.7401	11.688	37.7401	10.99	37.7378	8.796	37.7401	10.135
37.7606	10.875	37.7606	9.927	37.7606	11.854	37.7606	9.771	37.7606	9.208	37.7606	10.323	37.7606	11.594	37.7606	10.948	37.7583	9.529	37.7606	10.115
37.7811	11.531	37.7811	10.198	37.7811	11.938	37.7811	10.813	37.7811	10.135	37.7811	10.5	37.7811	11.708	37.7811	10.323	37.7788	9.571	37.7811	9.813
37.8016	10.333	37.8016	10.052	37.8016	11.229	37.8016	10.604	37.8016	9.333	37.8016	10.344	37.8016	11.979	37.8016	10.99	37.7993	9.56	37.8016	10.333
37.8221	10.76	37.8221	9.854	37.8221	11.521	37.8221	10.458	37.8221	9.469	37.8221	11.104	37.8221	11.521	37.8221	10.917	37.8198	8.712	37.8221	9.958
37.8426	10.708	37.8426	9.792	37.8426	11.677	37.8426	10.771	37.8426	9.604	37.8426	10.438	37.8426	11.292	37.8426	10.125	37.8403	9.707	37.8426	10.635
37.8631	11.156	37.8631	9.99	37.8631	11.115	37.8631	10.49	37.8631	9.49	37.8631	10.719	37.8631	11.625	37.8631	11.563	37.8608	9.759	37.8631	10.979
37.8836	11.417	37.8836	10.208	37.8836	11.646	37.8836	10.396	37.8836	9.167	37.8836	10.333	37.8836	11.698	37.8836	10.979	37.8814	9.592	37.8836	10.188
37.9041	11.302	37.9041	10.198	37.9041	11.594	37.9041	10.531	37.9041	9.76	37.9041	10.615	37.9041	11.542	37.9041	11.167	37.9019	10.209	37.9041	10.375
37.9246	11.156	37.9246	9.896	37.9246	12.125	37.9246	10.073	37.9246	9.313	37.9246	10.823	37.9246	12	37.9246	11	37.9224	9.937	37.9246	10.01
37.9451	10.99	37.9451	9.917	37.9451	12.083	37.9451	10.01	37.9451	9.146	37.9451	10.573	37.9451	11	37.9451	10.49	37.9429	9.236	37.9451	10.5
37.9656	11.417	37.9656	10.052	37.9656	11.094	37.9656	10.542	37.9656	9.594	37.9656	10.135	37.9656	11.583	37.9656	11.104	37.9634	9.194	37.9656	9.688
37.9861	11.667	37.9861	10.698	37.9861	11.271	37.9861	10.323	37.9861	9.781	37.9861	10.896	37.9861	11.698	37.9861	10.573	37.9839	9.162	37.9861	10.448
38.0066	10.646	38.0066	9.771	38.0066	11.51	38.0066	10.542	38.0066	9.521	38.0066	11.031	38.0066	10.896	38.0066	10.708	38.0044	9.644	38.0066	10.365
38.0271	11.521	38.0271	10.75	38.0271	11.26	38.0271	9.604	38.0271	9.406	38.0271	10.406	38.0271	11.594	38.0271	10.906	38.0249	9.592	38.0271	10.563
38.0476	10.75	38.0476	9.885	38.0476	11.115	38.0476	11.125	38.0476	9.438	38.0476	11.208	38.0476	11.927	38.0476	11.073	38.0454	9.801	38.0476	10.156
38.0681	10.677	38.0681	10.313	38.0681	11.198	38.0681	10.156	38.0681	9.469	38.0681	10.125	38.0681	11.563	38.0681	10.781	38.0659	9.937	38.0681	9.844
38.0886	10.771	38.0886	10.583	38.0886	11.667	38.0886	10.594	38.0886	10.24	38.0886	10.115	38.0886	11.938	38.0886	10.542	38.0864	9.812	38.0886	9.865
38.1091	10.969	38.1091	10.25	38.1091	11.125	38.1091	10.781	38.1091	9.146	38.1091	10.375	38.1091	12.094	38.1091	11.156	38.1069	9.623	38.1091	10.729
38.1296	10.635	38.1296	9.885	38.1296	10.802	38.1296	10.5	38.1296	9.104	38.1296	10.635	38.1296	11.125	38.1296	10.76	38.1274	9.885	38.1296	10.042
38.1501	10.406	38.1501	10.479	38.1501	10.927	38.1501	10.74	38.1501	9.385	38.1501	10.208	38.1501	11.094	38.1501	10.625	38.1479	9.497	38.1501	9.646
38.1706	11.885	38.1706	10.635	38.1706	11	38.1706	11.104	38.1706	9.583	38.1706	10.417	38.1706	11.771	38.1706	11.125	38.1684	9.99	38.1706	10.427
38.1911	10.969	38.1911	10.271	38.1911	11.073	38.1911	10.396	38.1911	9.656	38.1911	10.281	38.1911	11.531	38.1911	10.948	38.1889	9.717	38.1911	10.25
38.2116	11.115	38.2116	10.458	38.2116	11.292	38.2116	10.719	38.2116	9.219	38.2116	10.219	38.2116	11.198	38.2116	10.635	38.2094	9.665	38.2116	9.813
38.2321	11.115	38.2321	10.219	38.2321	11.625	38.2321	10.594	38.2321	10.229	38.2321	10.646	38.2321	11.115	38.2321	10.135	38.2299	9.56	38.2321	10.854
38.2526	10.792	38.2526	9.708	38.2526	11.24	38.2526	10.552	38.2526	9.302	38.2526	9.917	38.2526	10.958	38.2526	10.646	38.2504	9.445	38.2526	9.906
38.2731	10.583	38.2731	10.01	38.2731	11	38.2731	10.521	38.2731	9.188	38.2731	10.823	38.2731	11.531	38.2731	10.76	38.2709	9.194	38.2731	9.844
38.2936	10.917	38.2936	10.208	38.2936	11.396	38.2936	10.469	38.2936	9.49	38.2936	10.417	38.2936	11.677	38.2936	10.021	38.2914	9.969	38.2936	9.906
38.3141	10.75	38.3141	9.885	38.3141	11.104	38.3141	10.438	38.3141	9.083	38.3141	10.594	38.3141	11.208	38.3141	10.938	38.3119	9.424	38.3141	10.271
38.3346	10.74	38.3346	9.802	38.3346	11.521	38.3346	10.198	38.3346	9.479	38.3346	10.49	38.3346	11.563	38.3346	10.99	38.3324	9.77	38.3346	10.656
38.3551	10.875	38.3551	9.406	38.3551	11.594	38.3551	11.094	38.3551	9.292	38.3551	10.021	38.3551	11.427	38.3551	10.583	38.3529	9.707	38.3551	10.469
38.3756	10.844	38.3756	9.823	38.3756	11.302	38.3756	10.458	38.3756	9.49	38.3756	10.5	38.3756	11.552	38.3756	10.802	38.3734	9.602	38.3756	9.302
38.3961	11.469	38.3961	9.646	38.3961	11.229	38.3961	10.552	38.3961	8.844	38.3961	10.042	38.3961	11.76	38.3961	10.885	38.3939	9.372	38.3961	10.198
38.4166	11.271	38.4166	9.854	38.4166	11.552	38.4166	10.667	38.4166	9.188	38.4166	10.979	38.4166	11.365	38.4166	10.531	38.4144	9.592	38.4166	10.063
38.4371	11.125	38.4371	9.583	38.4371	10.792	38.4371	9.865	38.4371	9.583	38.4371	10.458	38.4371	11.729	38.4371	10.625	38.4349	9.173	38.4371	10.375
38.4576	10.802	38.4576	10.24	38.4576	11.521	38.4576	10.583	38.4576	9.427	38.4576	10.406	38.4576	11.26	38.4576	10.813	38.4554	9.225	38.4576	10.177
38.4781	10.625	38.4781	10.073	38.4781	11.531	38.4781	10.396	38.4781	9.021	38.4781	10.604	38.4781	11.5	38.4781	10.385	38.4759	9.644	38.4781	10.25
38.4986	10.813	38.4986	10.063	38.4986	10.875	38.4986	10.396	38.4986	9.708	38.4986	10.167	38.4986	11.865	38.4986	11.083	38.4964	8.932	38.4986	10.135
38.5191	10.885	38.5191	10.323	38.5191	11.427	38.5191	10.75	38.5191	9.219	38.5191	10.698	38.5191	12.125	38.5191	10.625	38.5169	9.728	38.5191	9.865
38.5396	10.719	38.5396	10.208	38.5396	11.479	38.5396	9.906	38.5396	8.958	38.5396	9.802	38.5396	11.99	38.5396	11.042	38.5374	9.518	38.5396	10.198
38.5601	10.594	38.5601	10.094	38.5601	11.417	38.5601	10.417	38.5601	9.49	38.5601	10.531	38.5601	11.219	38.5601	11.25	38.5579	9.529	38.5601	9.958
38.5806	10.563	38.5806	10.5	38.5806	11.479	38.5806	10.75	38.5806	9.875	38.5806	10.271	38.5806	11.5	38.5806	10.927	38.5784	9.382	38.5806	9.271
38.6011	10.771	38.6011	9.865	38.6011	11.573	38.6011	10.958	38.6011	9.365	38.6011	10.708	38.6011	11.646	38.6011	10.583	38.5989	9.518	38.6011	9.854
38.6216	11.25	38.6216	10.208	38.6216	11.292	38.6216	10.667	38.6216	9.208	38.6216	10.417	38.6216	11.229	38.6216	11.073	38.6194	9.435	38.6216	9.708
38.6421	10.49	38.6421	9.24	38.6421	10.802	38.6421	10.26	38.6421	9.229	38.6421	10.865	38.6421	11.719	38.6421	10.667	38.6399	9.99	38.6421	10.427
38.6626	10.5	38.6626	9.896	38.6626	11.781	38.6626	10.5	38.6626	9.729	38.6626	10.677	38.6626	11.615	38.6626	11.229	38.6604	9.215	38.6626	9.896
38.6831	10.854	38.6831	9.823	38.6831	11.021	38.6831	10.427	38.6831	9.938	38.6831	10.115	38.6831	11.438	38.6831	11.917	38.6809	9.864	38.6831	10.146
38.7036	10.979	38.7036	10.24	38.7036	11.021	38.7036	10.333	38.7036	9.229	38.7036	10.646	38.7036	11.854	38.7036	11.271	38.7014	9.832	38.7036	10.438
38.7241	11.333	38.7241	10.438	38.7241	10.927	38.7241	10.271	38.7241	8.885	38.7241	10.375	38.7241	11.646	38.7241	10.76	38.7219	9.476	38.7241	10.073
38.7446	10.49	38.7446	9.292	38.7446	11.219	38.7446	10.333	38.7446	9.51	38.7446	10.5	38.7446	11.406	38.7446	10.969	38.7424	9.791	38.7446	10.198
38.7651	11	38.7651	9.969	38.7651	11.833	38.7651	10.021	38.7651	9.292	38.7651	10.552	38.7651	11.896	38.7651	10.469	38.7629	9.623	38.7651	10.74
38.7856	11.208	38.7856	10.01	38.7856	11.177	38.7856	10.323	38.7856	9.042	38.7856	10.385	38.7856	11.792	38.7856	10.781	38.7834	9.759	38.7856	10.26
38.8061	10.521	38.8061	10.844	38.8061	11.448	38.8061	10.896	38.8061	9.625	38.8061	11.01	38.8061	11.302	38.8061	10.427	38.8039	9.403	38.8061	10.26
38.8266	11.115	38.8266	10.24	38.8266	12.167	38.8266	10.708	38.8266	9.365	38.8266	10.677	38.8266	11.563	38.8266	10.688	38.8244	8.984	38.8266	9.99
38.8471	11.104	38.8471	10.063	38.8471	11.198	38.8471	11.292	38.8471	10.042	38.8471	10.25	38.8471	11.448	38.8471	10.948	38.8449	9.403	38.8471	9.656
38.8676	10.417	38.8676	9.563	38.8676	11.448	38.8676	10.135	38.8676	9.469	38.8676	10.667	38.8676	11.76	38.8676	10.396	38.8654	9.288	38.8676	10.135
38.8881	11.021	38.8881	9.854	38.8881	10.958	38.8881	10.625	38.8881	9.229	38.8881	10.594	38.8881	11.531	38.8881	10.292	38.8859	9.717	38.8881	10.167
38.9086	10.792	38.9086	9.885	38.9086	10.979	38.9086	9.99	38.9086	9.385	38.9086	10.594	38.9086	11.542	38.9086	10.375	38.9064	9.853	38.9086	9.344
38.9291	10.75	38.9291	9.354	38.9291	10.667	38.9291	10.604	38.9291	9.5	38.9291	10.594	38.9291	11.448	38.9291	10.656	38.9269	9.246	38.9291	9.542
38.9496	11.292	38.9496	10.219	38.9496	11.323	38.9496	10.146	38.9496	9.073	38.9496	10.958	38.9496	12.01	38.9496	10.719	38.9474	9.445	38.9496	10.177
38.9701	10.656	38.9701	9.521	38.9701	11.031	38.9701	10.438	38.9701	9.521	38.9701	10.354	38.9701	11.479	38.9701	10.729	38.9679	9.34	38.9701	9.677
38.9906	11.01	38.9906	10.25	38.9906	11.896	38.9906	10.594	38.9906	9.396	38.9906	10.771	38.9906	11.104	38.9906	10.896	38.9884	9.696	38.9906	9.823
39.0111	10.385	39.0111	9.719	39.0111	10.698	39.0111	10.281	39.0111	9	39.0111	10.823	39.0111	11.188	39.0111	11.438	39.0089	9.372	39.0111	10.135
39.0316	11.292	39.0316	9.99	39.0316	11.729	39.0316	10.323	39.0316	9.708	39.0316	11.479	39.0316	11.125	39.0316	11.135	39.0294	8.88	39.0316	9.615
39.0521	11.333	39.0521	9.792	39.0521	11.365	39.0521	10.135	39.0521	9.104	39.0521	10.75	39.0521	10.979	39.0521	10.406	39.0499	9.414	39.0521	10.042
39.0727	11.948	39.0727	10.292	39.0727	11.396	39.0727	10.969	39.0727	9.708	39.0727	10.302	39.0727	11.521	39.0727	10.625	39.0704	9.372	39.0727	9.979
39.0932	11	39.0932	10.104	39.0932	11.167	39.0932	9.865	39.0932	9.385	39.0932	11.396	39.0932	11.24	39.0932	10.417	39.0909	9.696	39.0932	10.125
39.1137	10.844	39.1137	9.927	39.1137	11.594	39.1137	10.104	39.1137	9.052	39.1137	10.865	39.1137	11.354	39.1137	10.844	39.1114	9.529	39.1137	9.448
39.1342	11.594	39.1342	9.385	39.1342	11.646	39.1342	10.479	39.1342	9.542	39.1342	10.656	39.1342	11.813	39.1342	10.656	39.1319	9.225	39.1342	10.156
39.1547	10.844	39.1547	9.99	39.1547	11.167	39.1547	10.49	39.1547	8.385	39.1547	10.906	39.1547	11.635	39.1547	10.563	39.1524	8.785	39.1547	9.771
39.1752	11.073	39.1752	9.635	39.1752	12.271	39.1752	10.479	39.1752	9.49	39.1752	10.427	39.1752	12.167	39.1752	11.063	39.1729	9.634	39.1752	9.854
39.1957	10.667	39.1957	9.469	39.1957	11.302	39.1957	11.229	39.1957	9.26	39.1957	10.5	39.1957	11.615	39.1957	10.698	39.1934	9.874	39.1957	9.792
39.2162	11.094	39.2162	9.323	39.2162	11.135	39.2162	10.615	39.2162	9.333	39.2162	10.667	39.2162	11	39.2162	10.438	39.2139	8.534	39.2162	9.854
39.2367	10.542	39.2367	10.073	39.2367	11.219	39.2367	10.427	39.2367	9.635	39.2367	9.667	39.2367	10.844	39.2367	10.896	39.2344	9.518	39.2367	9.927
39.2572	11.333	39.2572	9.865	39.2572	11.219	39.2572	11.115	39.2572	9.427	39.2572	10.229	39.2572	11.375	39.2572	10.604	39.2549	9.246	39.2572	10.458
39.2777	11.01	39.2777	10.135	39.2777	11.406	39.2777	10.875	39.2777	9.563	39.2777	11.208	39.2777	11.521	39.2777	11.031	39.2754	9.644	39.2777	9.979
39.2982	11.25	39.2982	10.25	39.2982	11.188	39.2982	9.667	39.2982	9.146	39.2982	9.823	39.2982	11.875	39.2982	9.74	39.2959	9.246	39.2982	10.156
39.3187	11.219	39.3187	9.792	39.3187	11.531	39.3187	9.948	39.3187	9.844	39.3187	10.448	39.3187	11.302	39.3187	10.563	39.3164	9.099	39.3187	9.781
39.3392	11.125	39.3392	9.667	39.3392	11.396	39.3392	10.198	39.3392	9.448	39.3392	10.604	39.3392	11.854	39.3392	11.073	39.3369	9.571	39.3392	9.823
39.3597	11.156	39.3597	9.708	39.3597	11.229	39.3597	10	39.3597	9.396	39.3597	9.938	39.3597	11.688	39.3597	11.427	39.3574	8.764	39.3597	10.063
39.3802	10.583	39.3802	9.844	39.3802	11.24	39.3802	10.542	39.3802	9.531	39.3802	10.719	39.3802	11.604	39.3802	10.208	39.3779	8.921	39.3802	9.719
39.4007	11.177	39.4007	10.073	39.4007	11.177	39.4007	10.813	39.4007	9.333	39.4007	10.417	39.4007	11.979	39.4007	10.813	39.3984	9.026	39.4007	10.031
39.4212	11.448	39.4212	10.125	39.4212	10.667	39.4212	10.354	39.4212	8.74	39.4212	10.406	39.4212	11.313	39.4212	10.823	39.4189	8.942	39.4212	9.688
39.4417	10.865	39.4417	9.698	39.4417	11.729	39.4417	10.01	39.4417	9.76	39.4417	10.417	39.4417	11.229	39.4417	10.646	39.4394	9.602	39.4417	9.729
39.4622	10.906	39.4622	9.542	39.4622	11.125	39.4622	10.406	39.4622	9.771	39.4622	10.094	39.4622	11.594	39.4622	11.073	39.4599	8.901	39.4622	10.083
39.4827	11.115	39.4827	9.927	39.4827	11.406	39.4827	10.729	39.4827	9.667	39.4827	10.948	39.4827	11.073	39.4827	10.25	39.4804	9.079	39.4827	9.854
39.5032	11.177	39.5032	9.969	39.5032	11.635	39.5032	10.365	39.5032	9.01	39.5032	10.167	39.5032	11.698	39.5032	10.833	39.5009	8.848	39.5032	9.792
39.5237	11.219	39.5237	10.208	39.5237	11.208	39.5237	10.229	39.5237	9.615	39.5237	10.573	39.5237	11.75	39.5237	10.49	39.5214	8.796	39.5237	9.677
39.5442	10.99	39.5442	9.823	39.5442	10.479	39.5442	10.688	39.5442	9.292	39.5442	10.031	39.5442	11.51	39.5442	10.979	39.5419	9.277	39.5442	9.948
39.5647	10.583	39.5647	9.333	39.5647	11.344	39.5647	9.938	39.5647	9.552	39.5647	11.042	39.5647	11.823	39.5647	10.25	39.5624	8.743	39.5647	10.125
39.5852	11.469	39.5852	9.646	39.5852	11.615	39.5852	10.333	39.5852	9.063	39.5852	10.823	39.5852	11.458	39.5852	10.573	39.5829	9.005	39.5852	9.677
39.6057	11.188	39.6057	9.677	39.6057	11.427	39.6057	10.531	39.6057	9.208	39.6057	10.625	39.6057	11.448	39.6057	10.292	39.6034	9.246	39.6057	9.198
39.6262	10.958	39.6262	10.177	39.6262	11.302	39.6262	10.667	39.6262	9.344	39.6262	10.531	39.6262	11.458	39.6262	10.479	39.6239	9.162	39.6262	10.188
39.6467	11.135	39.6467	9.688	39.6467	12.177	39.6467	10.688	39.6467	9.302	39.6467	9.865	39.6467	11.24	39.6467	10.219	39.6444	9.874	39.6467	9.896
39.6672	11.5	39.6672	10.156	39.6672	10.979	39.6672	10.229	39.6672	9.375	39.6672	10.76	39.6672	10.656	39.6672	11.104	39.6649	9.277	39.6672	9.552
39.6877	10.969	39.6877	9.146	39.6877	10.792	39.6877	10.656	39.6877	8.927	39.6877	10.646	39.6877	11.885	39.6877	10.885	39.6854	9.173	39.6877	10.271
39.7082	11.344	39.7082	10.01	39.7082	11.698	39.7082	11.177	39.7082	9.063	39.7082	10.563	39.7082	11.844	39.7082	11.115	39.7059	9.225	39.7082	9.281
39.7287	10.396	39.7287	9.677	39.7287	11.115	39.7287	10.406	39.7287	9.49	39.7287	10.719	39.7287	10.854	39.7287	10.615	39.7264	9.089	39.7287	9.375
39.7492	10.948	39.7492	9.198	39.7492	11.042	39.7492	10.75	39.7492	9.417	39.7492	10.469	39.7492	11.188	39.7492	11.156	39.7469	9.215	39.7492	9.865
39.7697	11.219	39.7697	9.438	39.7697	11.323	39.7697	10.219	39.7697	9.521	39.7697	9.406	39.7697	12.219	39.7697	10.594	39.7674	8.743	39.7697	9.792
39.7902	11.177	39.7902	9.844	39.7902	10.885	39.7902	10.948	39.7902	9.281	39.7902	9.99	39.7902	11.979	39.7902	10.542	39.7879	9.173	39.7902	9.74
39.8107	10.813	39.8107	10.135	39.8107	11.26	39.8107	9.75	39.8107	9.021	39.8107	10.604	39.8107	11.042	39.8107	10.51	39.8084	9.162	39.8107	10.542
39.8312	10.76	39.8312	9.833	39.8312	10.99	39.8312	10.375	39.8312	9.583	39.8312	10.479	39.8312	11.135	39.8312	9.99	39.8289	9.319	39.8312	10.344
39.8517	11.396	39.8517	9.917	39.8517	11.948	39.8517	10.688	39.8517	8.75	39.8517	10.5	39.8517	11.729	39.8517	10.781	39.8494	9.204	39.8517	9.917
39.8722	11.292	39.8722	10.021	39.8722	11.24	39.8722	10.667	39.8722	9.156	39.8722	10.281	39.8722	11.406	39.8722	10.635	39.8699	9.518	39.8722	9.552
39.8927	11.031	39.8927	10.917	39.8927	11.885	39.8927	10.677	39.8927	9.021	39.8927	10.563	39.8927	11.656	39.8927	10.677	39.8904	9.361	39.8927	9.823
39.9132	10.938	39.9132	9.594	39.9132	11.563	39.9132	10.573	39.9132	9.104	39.9132	9.448	39.9132	12.063	39.9132	10.771	39.9109	9.309	39.9132	10.052
39.9337	10.302	39.9337	9.615	39.9337	10.938	39.9337	10.708	39.9337	9.271	39.9337	10.396	39.9337	10.885	39.9337	10.667	39.9315	8.649	39.9337	9.906
39.9542	11.01	39.9542	10.198	39.9542	11.375	39.9542	10.49	39.9542	9.365	39.9542	10.729	39.9542	11.771	39.9542	10.76	39.952	9.414	39.9542	9.667
39.9747	11.719	39.9747	10.135	39.9747	11.854	39.9747	10.396	39.9747	9.365	39.9747	10.875	39.9747	11.083	39.9747	10.5	39.9725	9.131	39.9747	10.229
39.9952	10.75	39.9952	9.927	39.9952	11.698	39.9952	10.635	39.9952	8.948	39.9952	10.115	39.9952	11.125	39.9952	10.271	39.993	9.236	39.9952	9.333
40.0157	11.354	40.0157	10.188	40.0157	11.24	40.0157	10.448	40.0157	9.438	40.0157	10.24	40.0157	11.302	40.0157	10.188	40.0135	9.047	40.0157	9.823
40.0362	11.167	40.0362	9.104	40.0362	11.76	40.0362	10.552	40.0362	8.896	40.0362	10.365	40.0362	11.75	40.0362	10.573	40.034	9.34	40.0362	10.156
40.0567	11.219	40.0567	9.438	40.0567	10.938	40.0567	10.448	40.0567	9.24	40.0567	10.021	40.0567	11.917	40.0567	10.542	40.0545	9.257	40.0567	10.344
40.0772	11.479	40.0772	9.865	40.0772	11.896	40.0772	10.823	40.0772	9.344	40.0772	10.646	40.0772	11.271	40.0772	10.406	40.075	9.037	40.0772	9.271
40.0977	11.406	40.0977	9.229	40.0977	11.708	40.0977	10.49	40.0977	9.229	40.0977	11.115	40.0977	11.167	40.0977	10.646	40.0955	9.162	40.0977	9.781
40.1182	10.99	40.1182	10.219	40.1182	11.24	40.1182	10.323	40.1182	9.531	40.1182	10.854	40.1182	11.75	40.1182	10.844	40.116	8.838	40.1182	9.729
40.1387	11.104	40.1387	10.354	40.1387	11.26	40.1387	10.552	40.1387	9.365	40.1387	10.365	40.1387	11.677	40.1387	10.635	40.1365	9.079	40.1387	9.448
40.1592	11.052	40.1592	9.771	40.1592	11.188	40.1592	10.208	40.1592	9.271	40.1592	10.677	40.1592	12.021	40.1592	10.635	40.157	9.225	40.1592	9.625
40.1797	11.333	40.1797	9.406	40.1797	10.906	40.1797	10.51	40.1797	9	40.1797	10.167	40.1797	11.531	40.1797	10.458	40.1775	8.901	40.1797	9.458
40.2002	11.344	40.2002	9.458	40.2002	11.281	40.2002	10.208	40.2002	9.25	40.2002	10.094	40.2002	11.563	40.2002	11.229	40.198	9.131	40.2002	9.792
40.2207	11.292	40.2207	9.708	40.2207	10.865	40.2207	10.24	40.2207	9.469	40.2207	9.917	40.2207	11.917	40.2207	11.042	40.2185	8.733	40.2207	10.052
40.2412	11.313	40.2412	9.344	40.2412	11.844	40.2412	10.823	40.2412	9.563	40.2412	10.094	40.2412	11.75	40.2412	10.615	40.239	9.623	40.2412	10.135
40.2617	10.521	40.2617	9.656	40.2617	11.552	40.2617	10.667	40.2617	9.406	40.2617	9.729	40.2617	10.896	40.2617	10.823	40.2595	8.995	40.2617	9.615
40.2822	11.031	40.2822	9.771	40.2822	10.927	40.2822	10.208	40.2822	9.271	40.2822	10.271	40.2822	11.729	40.2822	10.188	40.28	8.901	40.2822	10.115
40.3027	10.583	40.3027	9.583	40.3027	11.344	40.3027	10.021	40.3027	9.563	40.3027	10.073	40.3027	11.938	40.3027	10.802	40.3005	8.639	40.3027	10
40.3232	10.927	40.3232	9.688	40.3232	11.49	40.3232	10.448	40.3232	9.073	40.3232	10.531	40.3232	10.833	40.3232	10.24	40.321	8.618	40.3232	9.698
40.3437	11.281	40.3437	9.75	40.3437	10.875	40.3437	10.646	40.3437	9.635	40.3437	10.771	40.3437	10.5	40.3437	10.594	40.3415	8.597	40.3437	9.594
40.3642	11.635	40.3642	9.948	40.3642	11.385	40.3642	10.229	40.3642	9.26	40.3642	10.479	40.3642	11.698	40.3642	11.146	40.362	8.712	40.3642	10.135
40.3847	11.385	40.3847	9.833	40.3847	11.313	40.3847	10.406	40.3847	9.573	40.3847	10.5	40.3847	11.802	40.3847	10.969	40.3825	8.838	40.3847	9.927
40.4052	11.073	40.4052	9.542	40.4052	11.51	40.4052	10.604	40.4052	9.156	40.4052	10.438	40.4052	11.396	40.4052	10.417	40.403	9.173	40.4052	9.885
40.4257	11.875	40.4257	9.552	40.4257	11.323	40.4257	9.896	40.4257	9.333	40.4257	10.427	40.4257	11.729	40.4257	10.531	40.4235	9.099	40.4257	9.271
40.4462	11.281	40.4462	10.25	40.4462	12.063	40.4462	10.385	40.4462	9.01	40.4462	10.073	40.4462	11.74	40.4462	10.635	40.444	9.173	40.4462	9.792
40.4667	11.531	40.4667	10.135	40.4667	11.875	40.4667	10.906	40.4667	9.188	40.4667	10.198	40.4667	11.313	40.4667	11.333	40.4645	8.681	40.4667	10.115
40.4872	10.854	40.4872	9.927	40.4872	10.865	40.4872	10.427	40.4872	8.604	40.4872	10.729	40.4872	11.531	40.4872	10.75	40.485	9.173	40.4872	9.49
40.5077	11.448	40.5077	10.208	40.5077	11.542	40.5077	10.208	40.5077	9.073	40.5077	9.615	40.5077	11.031	40.5077	10.771	40.5055	9.068	40.5077	9.677
40.5282	11.479	40.5282	9.323	40.5282	11.688	40.5282	9.792	40.5282	9.521	40.5282	11.042	40.5282	11.167	40.5282	10.635	40.526	8.471	40.5282	9.448
40.5487	11.417	40.5487	10	40.5487	11.26	40.5487	10.563	40.5487	9.469	40.5487	10.26	40.5487	11.677	40.5487	10.99	40.5465	8.921	40.5487	9.885
40.5692	11.385	40.5692	9.406	40.5692	10.552	40.5692	10.115	40.5692	9.094	40.5692	10.885	40.5692	11.677	40.5692	11.115	40.567	8.649	40.5692	9.563
40.5897	11.052	40.5897	9.938	40.5897	11.333	40.5897	10.917	40.5897	9.781	40.5897	10.667	40.5897	11.698	40.5897	10.385	40.5875	8.796	40.5897	9.469
40.6102	11.167	40.6102	9.521	40.6102	11.458	40.6102	9.927	40.6102	9.406	40.6102	10.99	40.6102	11.313	40.6102	10.823	40.608	9.424	40.6102	9.448
40.6307	11.781	40.6307	9.688	40.6307	11.969	40.6307	10.427	40.6307	9.292	40.6307	10.156	40.6307	11.229	40.6307	10.646	40.6285	9.141	40.6307	9.604
40.6512	11.219	40.6512	9.167	40.6512	10.406	40.6512	10.563	40.6512	9.333	40.6512	10.198	40.6512	11.135	40.6512	10.448	40.649	9.309	40.6512	9.208
40.6717	12.125	40.6717	9.375	40.6717	11.24	40.6717	10.542	40.6717	9.427	40.6717	9.625	40.6717	11.667	40.6717	10.75	40.6695	8.377	40.6717	9.688
40.6922	10.917	40.6922	10.073	40.6922	10.76	40.6922	10.781	40.6922	9.635	40.6922	10.031	40.6922	11.354	40.6922	10.667	40.69	9.152	40.6922	9.99
40.7127	11.125	40.7127	9.594	40.7127	11.354	40.7127	10.313	40.7127	9.5	40.7127	10.344	40.7127	11.188	40.7127	11.417	40.7105	8.785	40.7127	9.719
40.7332	10.667	40.7332	9.375	40.7332	11.26	40.7332	10.958	40.7332	8.885	40.7332	10.333	40.7332	11.25	40.7332	10.406	40.731	9.047	40.7332	9.375
40.7537	10.927	40.7537	9.458	40.7537	11.698	40.7537	10.448	40.7537	9	40.7537	10.719	40.7537	11.823	40.7537	10.583	40.7515	8.754	40.7537	9.198
40.7742	11	40.7742	9.802	40.7742	11.479	40.7742	10.406	40.7742	9.563	40.7742	10.729	40.7742	11.917	40.7742	10.813	40.772	8.963	40.7742	10.01
40.7947	10.76	40.7947	9.865	40.7947	10.906	40.7947	10.802	40.7947	9.229	40.7947	9.844	40.7947	11.771	40.7947	10.771	40.7925	8.89	40.7947	9.771
40.8152	11.646	40.8152	9.51	40.8152	11.365	40.8152	9.958	40.8152	9.24	40.8152	10.063	40.8152	11.365	40.8152	10.271	40.813	9.194	40.8152	10.323
40.8357	11.104	40.8357	9.833	40.8357	11.271	40.8357	10.51	40.8357	9.302	40.8357	10.677	40.8357	11.708	40.8357	10.656	40.8335	9.445	40.8357	9.531
40.8562	11.25	40.8562	9.51	40.8562	10.844	40.8562	11.031	40.8562	8.656	40.8562	10.094	40.8562	11.844	40.8562	10.833	40.854	8.419	40.8562	10.146
40.8767	11.479	40.8767	9.688	40.8767	10.979	40.8767	10.917	40.8767	9.052	40.8767	10.333	40.8767	11.833	40.8767	10.813	40.8745	9.257	40.8767	9.344
40.8972	11.531	40.8972	9.677	40.8972	11.656	40.8972	10.531	40.8972	9.938	40.8972	10.302	40.8972	11.375	40.8972	10.177	40.895	8.932	40.8972	10.073
40.9177	11.271	40.9177	9.479	40.9177	10.75	40.9177	10.646	40.9177	9.417	40.9177	10.073	40.9177	11.125	40.9177	10.313	40.9155	9.005	40.9177	9.573
40.9382	11.281	40.9382	10.021	40.9382	11.021	40.9382	10.99	40.9382	9.385	40.9382	10.802	40.9382	12.333	40.9382	10.969	40.936	8.88	40.9382	10.229
40.9587	10.74	40.9587	10.031	40.9587	10.74	40.9587	9.813	40.9587	9.417	40.9587	10.885	40.9587	11.563	40.9587	10.646	40.9565	9.047	40.9587	10.208
40.9792	11.083	40.9792	9.958	40.9792	10.833	40.9792	10.51	40.9792	9.688	40.9792	10.531	40.9792	11.563	40.9792	10.333	40.977	8.482	40.9792	9.146
40.9997	10.823	40.9997	9.854	40.9997	11.833	40.9997	10.094	40.9997	9.167	40.9997	10.313	40.9997	11.313	40.9997	11.01	40.9975	9.34	40.9997	9.583
41.0202	10.833	41.0202	9.958	41.0202	11.76	41.0202	10.198	41.0202	9.313	41.0202	10.281	41.0202	11.563	41.0202	11.354	41.018	9.602	41.0202	9.604
41.0407	11.385	41.0407	9.781	41.0407	11.51	41.0407	10.229	41.0407	8.75	41.0407	10.406	41.0407	11.74	41.0407	10.604	41.0385	9.372	41.0407	9.729
41.0612	11.375	41.0612	10	41.0612	11.083	41.0612	10.167	41.0612	9.073	41.0612	10.24	41.0612	11.167	41.0612	11.167	41.059	8.942	41.0612	9.219
41.0817	12.073	41.0817	9.823	41.0817	10.792	41.0817	10.906	41.0817	9.323	41.0817	10.125	41.0817	12.417	41.0817	10.74	41.0795	9.047	41.0817	10.156
41.1022	11.063	41.1022	9.708	41.1022	11.979	41.1022	10.74	41.1022	8.948	41.1022	10.063	41.1022	11.281	41.1022	10.26	41.1	8.859	41.1022	9.802
41.1228	10.719	41.1228	9.573	41.1228	11.26	41.1228	10.542	41.1228	9.604	41.1228	10.323	41.1228	11.51	41.1228	10.271	41.1205	9.068	41.1228	9.042
41.1433	11.104	41.1433	9.385	41.1433	10.896	41.1433	10.354	41.1433	8.969	41.1433	10.615	41.1433	11.469	41.1433	10.51	41.141	8.419	41.1433	9.469
41.1638	11.563	41.1638	9.813	41.1638	11.677	41.1638	9.698	41.1638	8.958	41.1638	10.271	41.1638	11.344	41.1638	11.24	41.1615	8.901	41.1638	10.135
41.1843	11.198	41.1843	9.719	41.1843	10.813	41.1843	10.49	41.1843	9.375	41.1843	9.927	41.1843	11.135	41.1843	10.49	41.182	8.963	41.1843	9.781
41.2048	11.635	41.2048	10.552	41.2048	11.125	41.2048	10.344	41.2048	9.292	41.2048	10.385	41.2048	11.844	41.2048	10.625	41.2025	8.576	41.2048	9.833
41.2253	11.094	41.2253	10.323	41.2253	11.208	41.2253	10.688	41.2253	8.833	41.2253	9.719	41.2253	11.604	41.2253	10.344	41.223	9.351	41.2253	9.51
41.2458	11.198	41.2458	9.896	41.2458	11.271	41.2458	10.438	41.2458	8.708	41.2458	10.271	41.2458	11.198	41.2458	10.677	41.2435	8.545	41.2458	9.281
41.2663	11.104	41.2663	9.979	41.2663	11.594	41.2663	9.99	41.2663	9.042	41.2663	9.979	41.2663	11.438	41.2663	10.479	41.264	8.88	41.2663	9.365
41.2868	11.281	41.2868	9.49	41.2868	10.5	41.2868	10.469	41.2868	9.625	41.2868	9.885	41.2868	11.969	41.2868	10.458	41.2845	9.267	41.2868	9.896
41.3073	10.896	41.3073	9.333	41.3073	10.885	41.3073	10.458	41.3073	9.167	41.3073	9.938	41.3073	11.552	41.3073	10.448	41.305	8.848	41.3073	9.198
41.3278	11.271	41.3278	9.948	41.3278	11.323	41.3278	10.938	41.3278	9.052	41.3278	10.406	41.3278	11.792	41.3278	11	41.3255	8.607	41.3278	10.354
41.3483	11.656	41.3483	9.729	41.3483	11.583	41.3483	10.646	41.3483	9.302	41.3483	10.448	41.3483	11.25	41.3483	10.552	41.346	8.764	41.3483	9.958
41.3688	11.135	41.3688	9.719	41.3688	10.958	41.3688	10.427	41.3688	9.531	41.3688	10.177	41.3688	11.417	41.3688	10.896	41.3665	8.88	41.3688	10.083
41.3893	10.792	41.3893	9.677	41.3893	11.073	41.3893	10.542	41.3893	9.25	41.3893	10.781	41.3893	11.552	41.3893	10.188	41.387	8.565	41.3893	9.26
41.4098	10.698	41.4098	9.938	41.4098	11.094	41.4098	10.021	41.4098	9.49	41.4098	10.031	41.4098	11.583	41.4098	10.729	41.4075	8.984	41.4098	9.281
41.4303	11.458	41.4303	10.063	41.4303	11.24	41.4303	10.083	41.4303	9.25	41.4303	10.74	41.4303	11.198	41.4303	10.406	41.428	8.649	41.4303	10.021
41.4508	11.156	41.4508	9.823	41.4508	11.281	41.4508	10.448	41.4508	10.479	41.4508	10	41.4508	10.667	41.4508	10.677	41.4485	9.738	41.4508	10.01
41.4713	10.677	41.4713	9.854	41.4713	10.979	41.4713	10.135	41.4713	9.802	41.4713	10.219	41.4713	11.323	41.4713	10.208	41.469	8.88	41.4713	9.552
41.4918	11.188	41.4918	9.625	41.4918	11.354	41.4918	10.667	41.4918	9.24	41.4918	10.417	41.4918	12.104	41.4918	10.448	41.4895	9.487	41.4918	10.01
41.5123	11.49	41.5123	9.802	41.5123	11.729	41.5123	9.948	41.5123	9.854	41.5123	10.792	41.5123	11.469	41.5123	11.219	41.51	8.293	41.5123	9.583
41.5328	11.729	41.5328	9.156	41.5328	10.823	41.5328	10.573	41.5328	9.938	41.5328	10.469	41.5328	11.573	41.5328	9.802	41.5305	9.225	41.5328	9.302
41.5533	11.083	41.5533	9.448	41.5533	11.333	41.5533	10.427	41.5533	9.708	41.5533	10.094	41.5533	11.458	41.5533	10.99	41.551	9.068	41.5533	9.625
41.5738	10.729	41.5738	10.313	41.5738	10.99	41.5738	10.802	41.5738	8.448	41.5738	9.885	41.5738	11.188	41.5738	10.604	41.5715	8.702	41.5738	9.406
41.5943	11.271	41.5943	9.583	41.5943	10.865	41.5943	10.354	41.5943	8.99	41.5943	10.969	41.5943	10.844	41.5943	10.792	41.592	9.099	41.5943	10.083
41.6148	11.698	41.6148	9.667	41.6148	11.552	41.6148	10.198	41.6148	9.563	41.6148	9.719	41.6148	11.344	41.6148	11.073	41.6125	9.047	41.6148	10.135
41.6353	11.344	41.6353	9.188	41.6353	10.677	41.6353	10.771	41.6353	9.896	41.6353	10.083	41.6353	11.115	41.6353	10.427	41.633	8.325	41.6353	9.573
41.6558	11.094	41.6558	9.917	41.6558	10.573	41.6558	10.76	41.6558	9.5	41.6558	10.448	41.6558	11.302	41.6558	10.76	41.6535	8.723	41.6558	9.781
41.6763	11.083	41.6763	9.354	41.6763	10.823	41.6763	11.073	41.6763	8.458	41.6763	9.906	41.6763	11.26	41.6763	10.406	41.674	8.859	41.6763	9.833
41.6968	11.438	41.6968	10.01	41.6968	11.292	41.6968	9.865	41.6968	9.521	41.6968	10.479	41.6968	11.865	41.6968	10.625	41.6945	8.649	41.6968	10.156
41.7173	11.229	41.7173	10.323	41.7173	10.542	41.7173	10.344	41.7173	9.188	41.7173	10.115	41.7173	12.458	41.7173	11	41.715	9.435	41.7173	10.073
41.7378	11.573	41.7378	10.219	41.7378	11.167	41.7378	10.406	41.7378	8.906	41.7378	9.885	41.7378	12.354	41.7378	10.823	41.7355	8.723	41.7378	9.479
41.7583	11.677	41.7583	9.594	41.7583	11.104	41.7583	10.26	41.7583	9.604	41.7583	10.573	41.7583	11.146	41.7583	10.208	41.756	8.775	41.7583	9.625
41.7788	11.406	41.7788	9.51	41.7788	11.49	41.7788	9.948	41.7788	9.927	41.7788	9.865	41.7788	11.74	41.7788	10.427	41.7765	9.33	41.7788	9.531
41.7993	10.865	41.7993	9.635	41.7993	11.583	41.7993	10.469	41.7993	9.167	41.7993	10.719	41.7993	11.448	41.7993	10.792	41.797	9.141	41.7993	9.656
41.8198	11.479	41.8198	9.771	41.8198	11	41.8198	10.042	41.8198	9.333	41.8198	9.99	41.8198	11.417	41.8198	10.479	41.8175	8.827	41.8198	10.052
41.8403	11.438	41.8403	9.802	41.8403	11.052	41.8403	10.271	41.8403	9.479	41.8403	10.927	41.8403	11.521	41.8403	10.615	41.838	9.079	41.8403	9.271
41.8608	11.677	41.8608	9.833	41.8608	10.865	41.8608	10.479	41.8608	9.771	41.8608	10.292	41.8608	11.323	41.8608	10.969	41.8585	8.597	41.8608	9.719
41.8813	11.604	41.8813	9.167	41.8813	11.021	41.8813	10.396	41.8813	9.26	41.8813	9.938	41.8813	11.115	41.8813	11.125	41.879	9.634	41.8813	9.667
41.9018	11.24	41.9018	9.865	41.9018	11.802	41.9018	10.74	41.9018	9.333	41.9018	10.104	41.9018	11.708	41.9018	10.271	41.8995	9.037	41.9018	9.833
41.9223	11.833	41.9223	10.021	41.9223	10.885	41.9223	10.104	41.9223	9.083	41.9223	10.01	41.9223	11.615	41.9223	10.521	41.92	8.817	41.9223	10.146
41.9428	11.063	41.9428	9.281	41.9428	10.969	41.9428	10.99	41.9428	9.094	41.9428	9.875	41.9428	11.25	41.9428	10.75	41.9405	8.304	41.9428	9.01
41.9633	11.135	41.9633	9.802	41.9633	11.292	41.9633	10.625	41.9633	8.958	41.9633	10.406	41.9633	11.073	41.9633	11.302	41.961	8.89	41.9633	9.375
41.9838	11.99	41.9838	9.427	41.9838	10.813	41.9838	10.417	41.9838	9.25	41.9838	11.073	41.9838	11.021	41.9838	10.333	41.9815	8.691	41.9838	9.344
42.0043	11.344	42.0043	9.771	42.0043	11.031	42.0043	10.583	42.0043	9.104	42.0043	10.417	42.0043	11.385	42.0043	10.427	42.0021	8.796	42.0043	9.708
42.0248	11.406	42.0248	9.271	42.0248	11	42.0248	10.667	42.0248	9.458	42.0248	10	42.0248	11.625	42.0248	9.896	42.0226	8.607	42.0248	9.438
42.0453	11.052	42.0453	9.698	42.0453	10.75	42.0453	10.51	42.0453	9.542	42.0453	10.177	42.0453	11.792	42.0453	9.885	42.0431	8.89	42.0453	9.271
42.0658	11.938	42.0658	9.396	42.0658	11.167	42.0658	10.51	42.0658	8.844	42.0658	9.854	42.0658	11.115	42.0658	10.5	42.0636	8.817	42.0658	9.188
42.0863	11.813	42.0863	9.385	42.0863	11.167	42.0863	10.177	42.0863	9.104	42.0863	10.583	42.0863	11.417	42.0863	10.375	42.0841	8.775	42.0863	9.344
42.1068	11.417	42.1068	9.885	42.1068	11.458	42.1068	9.885	42.1068	8.854	42.1068	10.167	42.1068	11.323	42.1068	10.604	42.1046	8.785	42.1068	8.719
42.1273	11.115	42.1273	10.01	42.1273	11.844	42.1273	10.635	42.1273	9.063	42.1273	10.458	42.1273	11.021	42.1273	10.885	42.1251	8.932	42.1273	9.573
42.1478	11.979	42.1478	10.146	42.1478	11.333	42.1478	10.688	42.1478	8.865	42.1478	10.146	42.1478	11.052	42.1478	9.948	42.1456	8.723	42.1478	9.865
42.1683	11.344	42.1683	9.656	42.1683	10.958	42.1683	10.594	42.1683	8.844	42.1683	9.938	42.1683	12.24	42.1683	9.958	42.1661	9.33	42.1683	9.229
42.1888	11.375	42.1888	9.958	42.1888	10.74	42.1888	10.688	42.1888	8.531	42.1888	10.167	42.1888	11.5	42.1888	9.958	42.1866	9.194	42.1888	9.396
42.2093	11.396	42.2093	9.229	42.2093	11.198	42.2093	11.229	42.2093	9.198	42.2093	10.427	42.2093	11.333	42.2093	11.104	42.2071	9.476	42.2093	9.323
42.2298	11.656	42.2298	10.281	42.2298	11.302	42.2298	10.385	42.2298	9.375	42.2298	9.896	42.2298	11.604	42.2298	10.365	42.2276	8.827	42.2298	9.448
42.2503	11.875	42.2503	9.271	42.2503	11.021	42.2503	10.438	42.2503	8.583	42.2503	9.979	42.2503	11.198	42.2503	10.646	42.2481	8.607	42.2503	9.698
42.2708	11.229	42.2708	9.917	42.2708	11.271	42.2708	10.469	42.2708	9.302	42.2708	10.281	42.2708	11.052	42.2708	11.01	42.2686	9.047	42.2708	9.302
42.2913	11.979	42.2913	10.208	42.2913	11.771	42.2913	10.281	42.2913	9.365	42.2913	10.115	42.2913	11.542	42.2913	11.125	42.2891	8.859	42.2913	9.427
42.3118	10.802	42.3118	9.177	42.3118	10.854	42.3118	10.344	42.3118	9.656	42.3118	10.135	42.3118	11.375	42.3118	10.281	42.3096	8.995	42.3118	9.635
42.3323	11.417	42.3323	9.5	42.3323	10.792	42.3323	10.313	42.3323	9.688	42.3323	10.24	42.3323	11.406	42.3323	10.563	42.3301	8.88	42.3323	9.823
42.3528	11.333	42.3528	9.51	42.3528	11.031	42.3528	10.479	42.3528	9.188	42.3528	10.042	42.3528	11.521	42.3528	10.51	42.3506	8.984	42.3528	9.083
42.3733	11.552	42.3733	9.375	42.3733	11.188	42.3733	11.156	42.3733	9.375	42.3733	10.031	42.3733	11.51	42.3733	10.552	42.3711	9.351	42.3733	9.375
42.3938	11.677	42.3938	9.74	42.3938	10.823	42.3938	10.646	42.3938	9.323	42.3938	9.875	42.3938	11.229	42.3938	10.323	42.3916	9.351	42.3938	10.229
42.4143	11.917	42.4143	8.771	42.4143	11.104	42.4143	10.396	42.4143	9.01	42.4143	9.906	42.4143	11.563	42.4143	10.333	42.4121	8.691	42.4143	9.542
42.4348	11.042	42.4348	9.792	42.4348	11.021	42.4348	10.229	42.4348	8.969	42.4348	9.958	42.4348	11.365	42.4348	10.969	42.4326	8.723	42.4348	9.01
42.4553	11.198	42.4553	9.531	42.4553	10.854	42.4553	9.938	42.4553	8.906	42.4553	9.729	42.4553	11.802	42.4553	10.365	42.4531	8.869	42.4553	9.271
42.4758	11.094	42.4758	9.719	42.4758	11.031	42.4758	9.969	42.4758	9.052	42.4758	10.417	42.4758	11.135	42.4758	10.365	42.4736	8.733	42.4758	9.521
42.4963	11.354	42.4963	9.594	42.4963	10.76	42.4963	10.49	42.4963	9.177	42.4963	10.104	42.4963	11.302	42.4963	10.656	42.4941	8.974	42.4963	9.302
42.5168	11.75	42.5168	9.521	42.5168	11.542	42.5168	10.771	42.5168	9.198	42.5168	10.146	42.5168	11.25	42.5168	10.469	42.5146	8.806	42.5168	9.531
42.5373	11.854	42.5373	9.417	42.5373	10.563	42.5373	10.417	42.5373	9.646	42.5373	10.365	42.5373	11.667	42.5373	10.604	42.5351	8.953	42.5373	9.719
42.5578	11.24	42.5578	9.115	42.5578	10.833	42.5578	10.333	42.5578	9.406	42.5578	10.229	42.5578	11.74	42.5578	10.073	42.5556	8.429	42.5578	9.625
42.5783	11.25	42.5783	9.979	42.5783	10.896	42.5783	10.365	42.5783	9.115	42.5783	10.302	42.5783	11.604	42.5783	11.083	42.5761	8.67	42.5783	10.063
42.5988	11.417	42.5988	9.802	42.5988	10.885	42.5988	10.646	42.5988	9.073	42.5988	10.115	42.5988	11.073	42.5988	10.313	42.5966	7.885	42.5988	9.219
42.6193	11.698	42.6193	9.177	42.6193	11.281	42.6193	10.24	42.6193	9.135	42.6193	10.292	42.6193	11.677	42.6193	10.521	42.6171	8.649	42.6193	9.698
42.6398	11.635	42.6398	9.073	42.6398	11.167	42.6398	10.323	42.6398	9.333	42.6398	10.167	42.6398	11.406	42.6398	10.969	42.6376	8.942	42.6398	9.063
42.6603	11.313	42.6603	10.094	42.6603	11.354	42.6603	11.021	42.6603	9.344	42.6603	10.438	42.6603	11.167	42.6603	9.844	42.6581	8.618	42.6603	9.167
42.6808	10.813	42.6808	10.271	42.6808	10.354	42.6808	10.344	42.6808	9.021	42.6808	9.583	42.6808	11.51	42.6808	10.406	42.6786	8.461	42.6808	9.667
42.7013	11.813	42.7013	9.448	42.7013	11.438	42.7013	10.448	42.7013	9.333	42.7013	10.063	42.7013	11.135	42.7013	10.698	42.6991	8.565	42.7013	10.167
42.7218	11.292	42.7218	9.542	42.7218	10.427	42.7218	10.708	42.7218	9.354	42.7218	10.229	42.7218	11.479	42.7218	10.323	42.7196	8.796	42.7218	9.76
42.7423	11.583	42.7423	9.677	42.7423	11.292	42.7423	10.385	42.7423	9.052	42.7423	10.26	42.7423	11.469	42.7423	10.292	42.7401	8.953	42.7423	8.979
42.7628	11.604	42.7628	9.823	42.7628	11.083	42.7628	10.219	42.7628	8.698	42.7628	10.354	42.7628	11.219	42.7628	11.135	42.7606	8.733	42.7628	9.385
42.7833	11.229	42.7833	9.427	42.7833	10.792	42.7833	10.125	42.7833	9.24	42.7833	9.865	42.7833	11.073	42.7833	10.542	42.7811	8.911	42.7833	9.135
42.8038	11.51	42.8038	9.51	42.8038	10.979	42.8038	10.042	42.8038	9.125	42.8038	10.094	42.8038	11.604	42.8038	10.042	42.8016	8.251	42.8038	9.74
42.8243	12.052	42.8243	9.49	42.8243	10.615	42.8243	10.406	42.8243	9.135	42.8243	10.385	42.8243	11.313	42.8243	10.604	42.8221	8.901	42.8243	9.51
42.8448	12.052	42.8448	9.302	42.8448	10.292	42.8448	10.813	42.8448	9.521	42.8448	9.615	42.8448	11.635	42.8448	10.24	42.8426	8.073	42.8448	9.615
42.8653	11.76	42.8653	9.615	42.8653	10.688	42.8653	10.469	42.8653	9.188	42.8653	9.969	42.8653	11.625	42.8653	10.635	42.8631	8.293	42.8653	9.875
42.8858	10.969	42.8858	9.667	42.8858	11.198	42.8858	11.146	42.8858	9.073	42.8858	10.792	42.8858	11.25	42.8858	10.656	42.8836	8.45	42.8858	9.385
42.9063	11.229	42.9063	9.635	42.9063	10.635	42.9063	10.625	42.9063	9.323	42.9063	10.646	42.9063	11.469	42.9063	10.219	42.9041	8.45	42.9063	9.542
42.9268	11.323	42.9268	10.104	42.9268	11.229	42.9268	10.667	42.9268	9.51	42.9268	10.354	42.9268	11.365	42.9268	10.76	42.9246	8.482	42.9268	9.271
42.9473	10.979	42.9473	9.469	42.9473	10.667	42.9473	10.667	42.9473	9.667	42.9473	10.083	42.9473	11.271	42.9473	10.802	42.9451	9.372	42.9473	9.458
42.9678	11.01	42.9678	9.479	42.9678	10.979	42.9678	10.469	42.9678	9.156	42.9678	10.417	42.9678	11.677	42.9678	10.458	42.9656	8.45	42.9678	9.75
42.9883	11.052	42.9883	9.302	42.9883	10.865	42.9883	10.375	42.9883	8.854	42.9883	9.552	42.9883	11.542	42.9883	10.49	42.9861	8.461	42.9883	8.76
43.0088	11.25	43.0088	9.833	43.0088	10.302	43.0088	10.167	43.0088	9.802	43.0088	10.563	43.0088	11.365	43.0088	10.229	43.0066	9.12	43.0088	9.271
43.0293	10.75	43.0293	9.667	43.0293	11.198	43.0293	9.917	43.0293	9.677	43.0293	9.802	43.0293	11.917	43.0293	10.948	43.0271	8.953	43.0293	9.438
43.0498	10.99	43.0498	9.802	43.0498	11.74	43.0498	9.979	43.0498	9.323	43.0498	9.719	43.0498	11.135	43.0498	10.219	43.0476	8.712	43.0498	9.406
43.0703	11.073	43.0703	9.594	43.0703	11.021	43.0703	10.542	43.0703	9.875	43.0703	9.906	43.0703	11.24	43.0703	10.979	43.0681	8.639	43.0703	9.865
43.0908	10.823	43.0908	9.927	43.0908	11.198	43.0908	10.531	43.0908	8.938	43.0908	9.875	43.0908	11.542	43.0908	10.125	43.0886	8.597	43.0908	9.229
43.1113	10.865	43.1113	9.792	43.1113	11.281	43.1113	10.646	43.1113	9.135	43.1113	10.375	43.1113	11.542	43.1113	10.281	43.1091	8.848	43.1113	9.385
43.1318	11.073	43.1318	9.313	43.1318	10.385	43.1318	10.521	43.1318	9.219	43.1318	10.188	43.1318	10.969	43.1318	9.896	43.1296	7.969	43.1318	9.625
43.1523	11.24	43.1523	9.188	43.1523	10.906	43.1523	10.354	43.1523	9.427	43.1523	9.573	43.1523	11.26	43.1523	10.396	43.1501	8.586	43.1523	9.573
43.1728	11.677	43.1728	9.958	43.1728	10.708	43.1728	10.271	43.1728	9.542	43.1728	9.667	43.1728	11.365	43.1728	10.677	43.1706	8.702	43.1728	9.771
43.1934	11.229	43.1934	9.594	43.1934	10.542	43.1934	10.198	43.1934	9.76	43.1934	9.802	43.1934	11.49	43.1934	10.208	43.1911	8.335	43.1934	9.198
43.2139	11.365	43.2139	9.417	43.2139	10.656	43.2139	10.76	43.2139	9.115	43.2139	10.115	43.2139	11.469	43.2139	10.479	43.2116	8.565	43.2139	9.521
43.2344	11.104	43.2344	9.458	43.2344	10.656	43.2344	10.479	43.2344	9.094	43.2344	10.271	43.2344	11.573	43.2344	10.813	43.2321	8.848	43.2344	9.365
43.2549	11.396	43.2549	9.49	43.2549	10.271	43.2549	10.302	43.2549	9.271	43.2549	9.698	43.2549	11.271	43.2549	10.698	43.2526	8.743	43.2549	9.76
43.2754	11.396	43.2754	9.104	43.2754	10.375	43.2754	9.198	43.2754	9.177	43.2754	9.781	43.2754	10.708	43.2754	10.01	43.2731	8.545	43.2754	9.448
43.2959	11.083	43.2959	9.76	43.2959	10.875	43.2959	9.833	43.2959	9.073	43.2959	9.625	43.2959	11.625	43.2959	10.198	43.2936	8.984	43.2959	9.313
43.3164	11.198	43.3164	9.406	43.3164	10.917	43.3164	10.406	43.3164	9.344	43.3164	9.448	43.3164	11.927	43.3164	10.031	43.3141	8.984	43.3164	9.885
43.3369	12.021	43.3369	9.448	43.3369	10.688	43.3369	10.615	43.3369	9.427	43.3369	10.438	43.3369	12.104	43.3369	10.375	43.3346	8.681	43.3369	9
43.3574	10.51	43.3574	10	43.3574	10.729	43.3574	10.438	43.3574	9.396	43.3574	10.094	43.3574	12.073	43.3574	10.719	43.3551	9.12	43.3574	9.729
43.3779	11.292	43.3779	9.396	43.3779	10.677	43.3779	10.125	43.3779	8.927	43.3779	9.688	43.3779	11.281	43.3779	11.146	43.3756	8.325	43.3779	9.615
43.3984	11.333	43.3984	9.458	43.3984	10.958	43.3984	10.469	43.3984	8.719	43.3984	10.271	43.3984	11.125	43.3984	9.917	43.3961	8.136	43.3984	9.938
43.4189	11.896	43.4189	9.688	43.4189	10.927	43.4189	10.49	43.4189	9.104	43.4189	10.104	43.4189	11.49	43.4189	10.021	43.4166	9.298	43.4189	9.198
43.4394	10.469	43.4394	9.552	43.4394	10.969	43.4394	10.156	43.4394	9.365	43.4394	9.698	43.4394	11.781	43.4394	10.417	43.4371	8.335	43.4394	9
43.4599	10.927	43.4599	9.458	43.4599	11.104	43.4599	11.177	43.4599	9.25	43.4599	9.698	43.4599	11.052	43.4599	10.094	43.4576	8.094	43.4599	9.229
43.4804	11.813	43.4804	9.396	43.4804	10.479	43.4804	10.948	43.4804	9.365	43.4804	9.958	43.4804	11.01	43.4804	10.396	43.4781	9.099	43.4804	10.188
43.5009	10.604	43.5009	9.104	43.5009	10.906	43.5009	10.271	43.5009	9.594	43.5009	9.729	43.5009	10.875	43.5009	11.031	43.4986	8.304	43.5009	9.917
43.5214	11.25	43.5214	9.823	43.5214	10.208	43.5214	10.052	43.5214	8.688	43.5214	9.875	43.5214	10.896	43.5214	10.635	43.5191	8.702	43.5214	9.115
43.5419	10.708	43.5419	9.448	43.5419	10.76	43.5419	10.771	43.5419	9.104	43.5419	9.625	43.5419	11.729	43.5419	9.958	43.5396	8.387	43.5419	9.073
43.5624	11.042	43.5624	9.354	43.5624	10.792	43.5624	10.438	43.5624	8.833	43.5624	9.74	43.5624	11.552	43.5624	10.354	43.5601	8.597	43.5624	9.458
43.5829	10.958	43.5829	8.938	43.5829	10.635	43.5829	10.375	43.5829	9.198	43.5829	10.167	43.5829	11.052	43.5829	10.385	43.5806	7.707	43.5829	9.427
43.6034	11.188	43.6034	9.375	43.6034	10.906	43.6034	10.427	43.6034	9.323	43.6034	9.583	43.6034	10.469	43.6034	10.146	43.6011	8.691	43.6034	9.042
43.6239	11.125	43.6239	9.406	43.6239	10.635	43.6239	9.771	43.6239	8.896	43.6239	9.333	43.6239	11.656	43.6239	10.552	43.6216	8.576	43.6239	9.354
43.6444	11.458	43.6444	9.927	43.6444	10.719	43.6444	9.938	43.6444	9.073	43.6444	10.208	43.6444	11.26	43.6444	10.313	43.6421	8.366	43.6444	8.844
43.6649	11.229	43.6649	9.302	43.6649	10.906	43.6649	10.51	43.6649	9.073	43.6649	9.51	43.6649	11.104	43.6649	9.969	43.6626	8.691	43.6649	9.49
43.6854	10.927	43.6854	9.396	43.6854	11.01	43.6854	11.063	43.6854	9.208	43.6854	9.292	43.6854	11.052	43.6854	9.958	43.6831	8.513	43.6854	9.667
43.7059	11.396	43.7059	9.781	43.7059	10.094	43.7059	9.927	43.7059	9.115	43.7059	10.417	43.7059	11.156	43.7059	10.448	43.7036	8.461	43.7059	8.99
43.7264	11.313	43.7264	9.469	43.7264	10.927	43.7264	10.469	43.7264	9.396	43.7264	10.427	43.7264	11.323	43.7264	10.865	43.7241	8.607	43.7264	9
43.7469	11.719	43.7469	8.979	43.7469	11.51	43.7469	9.938	43.7469	8.719	43.7469	9.521	43.7469	11.292	43.7469	9.927	43.7446	8.785	43.7469	10.104
43.7674	11.281	43.7674	9.135	43.7674	10.396	43.7674	10.5	43.7674	9.25	43.7674	10.771	43.7674	11.135	43.7674	10.854	43.7651	8.576	43.7674	9.198
43.7879	10.573	43.7879	9.479	43.7879	10.75	43.7879	10.885	43.7879	8.76	43.7879	9.771	43.7879	10.948	43.7879	10.396	43.7856	8.911	43.7879	9.896
43.8084	11.104	43.8084	9.646	43.8084	10.708	43.8084	10.25	43.8084	9.635	43.8084	10.5	43.8084	10.417	43.8084	10.135	43.8061	9.099	43.8084	9.906
43.8289	11.167	43.8289	9.5	43.8289	10.375	43.8289	10.094	43.8289	9.083	43.8289	9.583	43.8289	11.604	43.8289	10.979	43.8266	8.283	43.8289	9.031
43.8494	10.75	43.8494	9.271	43.8494	10.688	43.8494	10.125	43.8494	8.833	43.8494	10.51	43.8494	11.24	43.8494	10.656	43.8471	8.953	43.8494	9.573
43.8699	10.208	43.8699	9.625	43.8699	10.958	43.8699	10.25	43.8699	8.896	43.8699	9.458	43.8699	10.271	43.8699	10.365	43.8676	8.88	43.8699	8.969
43.8904	11.104	43.8904	9.635	43.8904	10.552	43.8904	10.167	43.8904	9.344	43.8904	10.156	43.8904	11.135	43.8904	9.938	43.8881	8.838	43.8904	9.156
43.9109	11.198	43.9109	9.396	43.9109	10.365	43.9109	10.167	43.9109	9.188	43.9109	10.26	43.9109	11.375	43.9109	9.823	43.9086	8.859	43.9109	8.813
43.9314	11.219	43.9314	9.094	43.9314	10.625	43.9314	10.385	43.9314	8.958	43.9314	9.854	43.9314	11.156	43.9314	9.823	43.9291	8.723	43.9314	9.24
43.9519	11.458	43.9519	9.25	43.9519	10.354	43.9519	10.177	43.9519	8.865	43.9519	9.323	43.9519	11.354	43.9519	9.802	43.9496	8.272	43.9519	9.469
43.9724	11.073	43.9724	9.188	43.9724	11.135	43.9724	9.99	43.9724	8.604	43.9724	10.083	43.9724	11.531	43.9724	10.208	43.9701	8.565	43.9724	9.51
43.9929	11.635	43.9929	9.146	43.9929	9.542	43.9929	9.979	43.9929	8.781	43.9929	9.979	43.9929	11.281	43.9929	10.271	43.9906	8.953	43.9929	10.292
44.0134	11.125	44.0134	8.729	44.0134	10.813	44.0134	10.333	44.0134	9.042	44.0134	9.708	44.0134	10.635	44.0134	10.292	44.0111	8.377	44.0134	9.26
44.0339	10.979	44.0339	9.115	44.0339	10.51	44.0339	10.615	44.0339	9.385	44.0339	9.542	44.0339	10.802	44.0339	10.51	44.0316	8.565	44.0339	8.75
44.0544	10.771	44.0544	9.344	44.0544	10.802	44.0544	9.729	44.0544	8.635	44.0544	9.594	44.0544	11.271	44.0544	10.656	44.0521	8.702	44.0544	9.604
44.0749	11.354	44.0749	9.198	44.0749	11.021	44.0749	9.656	44.0749	8.708	44.0749	9.76	44.0749	10.885	44.0749	10.719	44.0727	8.628	44.0749	9.052
44.0954	11.146	44.0954	9.823	44.0954	10.25	44.0954	9.979	44.0954	9.115	44.0954	9.49	44.0954	11.083	44.0954	10.479	44.0932	8.251	44.0954	8.76
44.1159	11.052	44.1159	8.865	44.1159	10.698	44.1159	10.396	44.1159	9.333	44.1159	9.771	44.1159	11.073	44.1159	10.938	44.1137	8.796	44.1159	8.844
44.1364	11.406	44.1364	9.479	44.1364	10.406	44.1364	10.146	44.1364	8.583	44.1364	9.792	44.1364	11.125	44.1364	10.479	44.1342	8.419	44.1364	8.844
44.1569	11.198	44.1569	9.406	44.1569	11.198	44.1569	10.573	44.1569	9.292	44.1569	9.948	44.1569	11.406	44.1569	10	44.1547	8.094	44.1569	9.458
44.1774	11.302	44.1774	9.292	44.1774	10.354	44.1774	10.604	44.1774	9.021	44.1774	9.604	44.1774	11.083	44.1774	10.667	44.1752	9.382	44.1774	9.458
44.1979	10.958	44.1979	9.792	44.1979	10.875	44.1979	9.823	44.1979	9.281	44.1979	9.625	44.1979	10.875	44.1979	10.802	44.1957	8.586	44.1979	9.396
44.2184	10.802	44.2184	8.719	44.2184	10.563	44.2184	9.906	44.2184	9.229	44.2184	10.323	44.2184	10.302	44.2184	10.302	44.2162	8.545	44.2184	9.042
44.2389	11.396	44.2389	9.052	44.2389	10.344	44.2389	10.344	44.2389	8.521	44.2389	9.833	44.2389	11.052	44.2389	10.5	44.2367	8.492	44.2389	9.656
44.2594	10.49	44.2594	8.813	44.2594	10.188	44.2594	10.385	44.2594	9.26	44.2594	9.469	44.2594	11.292	44.2594	10.281	44.2572	8.597	44.2594	8.99
44.2799	10.99	44.2799	9.156	44.2799	10.75	44.2799	9.792	44.2799	9.24	44.2799	9.938	44.2799	11.26	44.2799	9.615	44.2777	9.089	44.2799	8.594
44.3004	10.99	44.3004	9.583	44.3004	10.563	44.3004	10.135	44.3004	9.26	44.3004	9.99	44.3004	11.531	44.3004	10.656	44.2982	8.283	44.3004	9.177
44.3209	10.969	44.3209	9.323	44.3209	10.583	44.3209	10.281	44.3209	8.5	44.3209	9.104	44.3209	11.5	44.3209	10.469	44.3187	8.314	44.3209	9.24
44.3414	11.021	44.3414	9.177	44.3414	11.052	44.3414	9.833	44.3414	9.646	44.3414	10.156	44.3414	12.115	44.3414	10.406	44.3392	8.859	44.3414	9.125
44.3619	10.552	44.3619	8.938	44.3619	10.594	44.3619	9.823	44.3619	9.51	44.3619	9.635	44.3619	10.802	44.3619	10.844	44.3597	8.524	44.3619	9.094
44.3824	11.271	44.3824	9.375	44.3824	10.271	44.3824	10.094	44.3824	8.844	44.3824	9.406	44.3824	10.76	44.3824	10.156	44.3802	8.984	44.3824	9.542
44.4029	11.417	44.4029	9.354	44.4029	10.844	44.4029	10.281	44.4029	9.104	44.4029	9.948	44.4029	11.521	44.4029	10.052	44.4007	8.796	44.4029	9.146
44.4234	11.479	44.4234	9.49	44.4234	10.594	44.4234	9.969	44.4234	9.115	44.4234	10	44.4234	11.167	44.4234	10.104	44.4212	8.314	44.4234	9.76
44.4439	11.604	44.4439	9.552	44.4439	10.26	44.4439	9.938	44.4439	9.198	44.4439	9.365	44.4439	11.219	44.4439	10.271	44.4417	8.565	44.4439	8.917
44.4644	11.875	44.4644	9.24	44.4644	10.833	44.4644	10.531	44.4644	9.344	44.4644	10.063	44.4644	10.792	44.4644	10.354	44.4622	9.152	44.4644	9.042
44.4849	11.417	44.4849	9.354	44.4849	10.448	44.4849	10.146	44.4849	9.083	44.4849	9.49	44.4849	11.104	44.4849	10.156	44.4827	9.047	44.4849	9.313
44.5054	11.135	44.5054	10.198	44.5054	11.229	44.5054	10.094	44.5054	9.719	44.5054	9.667	44.5054	10.813	44.5054	10.104	44.5032	8.754	44.5054	9.969
44.5259	11.031	44.5259	9.563	44.5259	10.302	44.5259	10.448	44.5259	8.698	44.5259	10.063	44.5259	10.854	44.5259	10.146	44.5237	8.932	44.5259	9.219
44.5464	11.375	44.5464	9.281	44.5464	10.313	44.5464	10.125	44.5464	8.979	44.5464	9.823	44.5464	10.99	44.5464	10.594	44.5442	8.513	44.5464	8.802
44.5669	11.208	44.5669	9.177	44.5669	10.604	44.5669	10.469	44.5669	9.073	44.5669	10.042	44.5669	11.26	44.5669	10.167	44.5647	9.11	44.5669	9.427
44.5874	10.313	44.5874	9.75	44.5874	11.073	44.5874	10.354	44.5874	8.615	44.5874	9.333	44.5874	10.042	44.5874	10.396	44.5852	8.733	44.5874	9.25
44.6079	11.073	44.6079	9.531	44.6079	10.896	44.6079	10.458	44.6079	9.406	44.6079	9.729	44.6079	10.958	44.6079	10.115	44.6057	8.67	44.6079	9.115
44.6284	11.323	44.6284	9.125	44.6284	10.198	44.6284	10.01	44.6284	9.521	44.6284	9.458	44.6284	11.156	44.6284	10.385	44.6262	8.314	44.6284	8.75
44.6489	10.875	44.6489	9.365	44.6489	10.167	44.6489	10.49	44.6489	9.323	44.6489	9.896	44.6489	11.073	44.6489	9.708	44.6467	8.618	44.6489	10.104
44.6694	11.198	44.6694	9.583	44.6694	10.625	44.6694	10.156	44.6694	9.781	44.6694	9.771	44.6694	10.99	44.6694	9.646	44.6672	8.461	44.6694	9.042
44.6899	11.594	44.6899	9.469	44.6899	10.573	44.6899	10.74	44.6899	8.917	44.6899	9.917	44.6899	11.302	44.6899	9.688	44.6877	8.419	44.6899	8.75
44.7104	10.854	44.7104	8.969	44.7104	10.844	44.7104	9.625	44.7104	9.042	44.7104	10.01	44.7104	10.979	44.7104	10.521	44.7082	8.597	44.7104	9.469
44.7309	11.49	44.7309	8.99	44.7309	9.99	44.7309	9.99	44.7309	9.656	44.7309	9.906	44.7309	10.948	44.7309	10.083	44.7287	8.366	44.7309	9.563
44.7514	10.823	44.7514	9.958	44.7514	10.302	44.7514	9.844	44.7514	9.042	44.7514	9.594	44.7514	11.01	44.7514	9.948	44.7492	8.052	44.7514	9.438
44.7719	11.177	44.7719	9.854	44.7719	10.427	44.7719	10.021	44.7719	9.917	44.7719	10.052	44.7719	10.927	44.7719	10.188	44.7697	8.88	44.7719	8.542
44.7924	11.135	44.7924	9.531	44.7924	10.177	44.7924	10.188	44.7924	9.219	44.7924	9.406	44.7924	10.49	44.7924	9.604	44.7902	9.089	44.7924	9.656
44.8129	10.563	44.8129	9.448	44.8129	10.24	44.8129	10.146	44.8129	8.646	44.8129	10.365	44.8129	10.646	44.8129	9.729	44.8107	8.827	44.8129	9.469
44.8334	10.906	44.8334	9.49	44.8334	10.594	44.8334	9.885	44.8334	9.521	44.8334	9.625	44.8334	11.156	44.8334	10.115	44.8312	8.241	44.8334	9.781
44.8539	11.229	44.8539	9.042	44.8539	10.208	44.8539	10.521	44.8539	8.958	44.8539	9.635	44.8539	10.667	44.8539	9.302	44.8517	8.136	44.8539	9.813
44.8744	11.135	44.8744	9.042	44.8744	10.406	44.8744	10.479	44.8744	9.042	44.8744	9.844	44.8744	10.865	44.8744	10.01	44.8722	8.524	44.8744	9.063
44.8949	11.021	44.8949	9.271	44.8949	10.75	44.8949	10.083	44.8949	9.563	44.8949	9.542	44.8949	11.438	44.8949	10.042	44.8927	8.492	44.8949	9.406
44.9154	10.458	44.9154	9.667	44.9154	9.594	44.9154	10.396	44.9154	8.896	44.9154	9.438	44.9154	10.594	44.9154	10.156	44.9132	9.309	44.9154	9.542
44.9359	10.625	44.9359	9.781	44.9359	10.521	44.9359	10.333	44.9359	9.344	44.9359	9.656	44.9359	10.427	44.9359	10.479	44.9337	8.838	44.9359	9.063
44.9564	11.24	44.9564	9.26	44.9564	10.417	44.9564	10.375	44.9564	9.26	44.9564	10.146	44.9564	11.021	44.9564	10.021	44.9542	8.157	44.9564	9.354
44.9769	10.594	44.9769	9.51	44.9769	10.594	44.9769	10.469	44.9769	9.906	44.9769	10.625	44.9769	10.26	44.9769	9.76	44.9747	8.387	44.9769	8.969
44.9974	10.406	44.9974	9.375	44.9974	10.521	44.9974	10.302	44.9974	9.042	44.9974	9.667	44.9974	10.552	44.9974	9.844	44.9952	8.974	44.9974	9.438
45.0179	10.708	45.0179	9.458	45.0179	10.458	45.0179	10.313	45.0179	9.156	45.0179	9.885	45.0179	11.021	45.0179	9.76	45.0157	9.047	45.0179	9.417
45.0384	11.323	45.0384	9.188	45.0384	10.917	45.0384	9.563	45.0384	9.688	45.0384	9.25	45.0384	10.375	45.0384	10.271	45.0362	8.89	45.0384	9.646
45.0589	11.052	45.0589	9.323	45.0589	10.031	45.0589	10.719	45.0589	9.677	45.0589	10.146	45.0589	11.323	45.0589	10.531	45.0567	8.073	45.0589	9.135
45.0794	10.917	45.0794	9.073	45.0794	10.177	45.0794	9.354	45.0794	8.75	45.0794	9.583	45.0794	10.646	45.0794	10.021	45.0772	8.45	45.0794	9.198
45.0999	10.885	45.0999	9.469	45.0999	10.333	45.0999	10.688	45.0999	9.052	45.0999	10.302	45.0999	10.75	45.0999	9.948	45.0977	8.325	45.0999	9.219
45.1204	10.271	45.1204	9.333	45.1204	10.26	45.1204	9.896	45.1204	8.938	45.1204	10.104	45.1204	10.51	45.1204	10.219	45.1182	8.524	45.1204	9.135
45.1409	11.031	45.1409	9.385	45.1409	10.021	45.1409	10.271	45.1409	9.333	45.1409	9.594	45.1409	10.677	45.1409	10.604	45.1387	8.838	45.1409	9.104
45.1614	11.542	45.1614	9.344	45.1614	10.99	45.1614	10.083	45.1614	8.76	45.1614	9.635	45.1614	10.833	45.1614	9.76	45.1592	8.22	45.1614	9.292
45.1819	11.104	45.1819	9.344	45.1819	10.844	45.1819	10.219	45.1819	9.708	45.1819	9.698	45.1819	11.115	45.1819	9.583	45.1797	8.366	45.1819	9.021
45.2024	11.135	45.2024	9.031	45.2024	10.698	45.2024	9.646	45.2024	8.865	45.2024	9.958	45.2024	11.073	45.2024	10.188	45.2002	8.136	45.2024	9.188
45.2229	10.896	45.2229	9.354	45.2229	10.583	45.2229	10.188	45.2229	9.292	45.2229	9.563	45.2229	10.844	45.2229	10.229	45.2207	9.068	45.2229	9.521
45.2434	10.656	45.2434	9.344	45.2434	10.615	45.2434	9.781	45.2434	9.177	45.2434	10.344	45.2434	11.063	45.2434	10	45.2412	8.304	45.2434	9.344
45.264	10.656	45.264	9.688	45.264	10.094	45.264	9.698	45.264	9.021	45.264	9.438	45.264	10.906	45.264	9.625	45.2617	8.66	45.264	8.635
45.2845	10.406	45.2845	9.156	45.2845	10.677	45.2845	9.74	45.2845	9.292	45.2845	9.594	45.2845	11.094	45.2845	9.865	45.2822	8.775	45.2845	9.531
45.305	11.073	45.305	9.438	45.305	11.219	45.305	10.104	45.305	9.146	45.305	9.365	45.305	10.385	45.305	10.615	45.3027	9.079	45.305	9.313
45.3255	11.229	45.3255	8.708	45.3255	10.719	45.3255	10.313	45.3255	9	45.3255	9.625	45.3255	10.24	45.3255	10.167	45.3232	8.136	45.3255	8.823
45.346	10.375	45.346	9.292	45.346	9.75	45.346	10.417	45.346	9.042	45.346	9.406	45.346	10.844	45.346	9.313	45.3437	8.785	45.346	8.802
45.3665	10.531	45.3665	9.938	45.3665	9.854	45.3665	10.313	45.3665	8.74	45.3665	9.688	45.3665	10.833	45.3665	10.25	45.3642	9.309	45.3665	9.115
45.387	10.708	45.387	9.771	45.387	10.615	45.387	9.979	45.387	8.802	45.387	9.677	45.387	10.458	45.387	9.948	45.3847	8.827	45.387	9.104
45.4075	10.594	45.4075	8.469	45.4075	10.552	45.4075	9.688	45.4075	8.99	45.4075	9.531	45.4075	11.24	45.4075	9.906	45.4052	8.88	45.4075	9.281
45.428	10.573	45.428	9.219	45.428	10.823	45.428	9.885	45.428	8.563	45.428	9.688	45.428	10.333	45.428	8.927	45.4257	8.628	45.428	8.938
45.4485	10.979	45.4485	9.177	45.4485	9.792	45.4485	10.844	45.4485	8.906	45.4485	9.26	45.4485	10.802	45.4485	9.875	45.4462	8.733	45.4485	9.25
45.469	10.417	45.469	8.813	45.469	10.219	45.469	10.063	45.469	9.167	45.469	9.052	45.469	11.177	45.469	9.729	45.4667	8.984	45.469	9.094
45.4895	11.208	45.4895	9.365	45.4895	10.875	45.4895	10.104	45.4895	9.083	45.4895	9.448	45.4895	10.917	45.4895	9.667	45.4872	8.628	45.4895	8.521
45.51	10.896	45.51	8.906	45.51	10.115	45.51	9.969	45.51	8.604	45.51	9.354	45.51	10.823	45.51	9.958	45.5077	8.084	45.51	8.333
45.5305	11.063	45.5305	8.927	45.5305	10.24	45.5305	9.552	45.5305	9.083	45.5305	10.115	45.5305	10.458	45.5305	10.104	45.5282	8.45	45.5305	9.427
45.551	10.302	45.551	9.073	45.551	10.198	45.551	9.417	45.551	8.375	45.551	9.292	45.551	10.521	45.551	9.729	45.5487	8.524	45.551	9.031
45.5715	10.281	45.5715	9.396	45.5715	10.396	45.5715	10.156	45.5715	9.563	45.5715	9.021	45.5715	11.25	45.5715	9.729	45.5692	8.618	45.5715	8.656
45.592	10.417	45.592	8.771	45.592	10.396	45.592	9.979	45.592	9.063	45.592	9.552	45.592	10.792	45.592	9.854	45.5897	8.199	45.592	9.417
45.6125	10.542	45.6125	9.5	45.6125	9.698	45.6125	9.49	45.6125	8.865	45.6125	9.552	45.6125	11.01	45.6125	10.438	45.6102	8.723	45.6125	9.052
45.633	10	45.633	9.292	45.633	10.74	45.633	9.281	45.633	9.031	45.633	9.719	45.633	10.75	45.633	9.927	45.6307	8.283	45.633	8.677
45.6535	10.302	45.6535	8.719	45.6535	9.99	45.6535	10.052	45.6535	9.344	45.6535	9.708	45.6535	10.677	45.6535	10.208	45.6512	8.387	45.6535	8.844
45.674	10.594	45.674	9.177	45.674	10.25	45.674	10.365	45.674	9.188	45.674	9.74	45.674	10.25	45.674	9.948	45.6717	8.66	45.674	8.729
45.6945	10.448	45.6945	8.833	45.6945	10.583	45.6945	9.635	45.6945	9.417	45.6945	9.5	45.6945	10.854	45.6945	10.031	45.6922	8.639	45.6945	8.927
45.715	10.052	45.715	9.375	45.715	10.24	45.715	9.865	45.715	8.885	45.715	9.115	45.715	10.417	45.715	9.635	45.7127	8.513	45.715	9.125
45.7355	10.396	45.7355	8.927	45.7355	10.052	45.7355	9.948	45.7355	9.26	45.7355	9.927	45.7355	10.708	45.7355	9.458	45.7332	8.817	45.7355	9.656
45.756	10.135	45.756	8.688	45.756	10.604	45.756	9.813	45.756	8.906	45.756	10.781	45.756	11.406	45.756	9.865	45.7537	8.419	45.756	9.083
45.7765	10.292	45.7765	8.833	45.7765	10.521	45.7765	10.26	45.7765	9.542	45.7765	9.802	45.7765	10.427	45.7765	9.563	45.7742	8.785	45.7765	8.813
45.797	9.896	45.797	9.198	45.797	10.458	45.797	10.031	45.797	8.656	45.797	10.042	45.797	11.021	45.797	10.063	45.7947	8.565	45.797	9.458
45.8175	10.479	45.8175	9.271	45.8175	10.865	45.8175	9.542	45.8175	8.979	45.8175	9.771	45.8175	10.844	45.8175	9.719	45.8152	8.492	45.8175	8.531
45.838	10.198	45.838	8.729	45.838	10.354	45.838	9.917	45.838	8.708	45.838	9.49	45.838	10.979	45.838	10.208	45.8357	8.325	45.838	8.823
45.8585	10.656	45.8585	9.115	45.8585	9.75	45.8585	9.844	45.8585	9.063	45.8585	9.49	45.8585	10.917	45.8585	10.344	45.8562	8.681	45.8585	8.813
45.879	10.406	45.879	8.594	45.879	9.656	45.879	9.552	45.879	8.885	45.879	9.74	45.879	10.448	45.879	9.906	45.8767	8.283	45.879	9.302
45.8995	10.313	45.8995	9.583	45.8995	10.344	45.8995	9.385	45.8995	8.833	45.8995	9.604	45.8995	10.604	45.8995	9.979	45.8972	8.649	45.8995	8.729
45.92	10.51	45.92	9.26	45.92	10.49	45.92	9.958	45.92	9.01	45.92	9.76	45.92	10.302	45.92	10.135	45.9177	8.44	45.92	8.813
45.9405	10.615	45.9405	9.292	45.9405	10.083	45.9405	9.635	45.9405	8.573	45.9405	9.49	45.9405	10.563	45.9405	9.688	45.9382	8.942	45.9405	9.021
45.961	10.406	45.961	9.323	45.961	10.115	45.961	9.875	45.961	8.635	45.961	9.531	45.961	10.948	45.961	9.833	45.9587	8.869	45.961	9.281
45.9815	10.385	45.9815	9.052	45.9815	10.49	45.9815	9.708	45.9815	9.156	45.9815	9.031	45.9815	11.177	45.9815	10.021	45.9792	8.586	45.9815	8.979
46.002	9.573	46.002	9.135	46.002	10.615	46.002	10.26	46.002	8.948	46.002	9.854	46.002	10.365	46.002	9.635	45.9997	8.723	46.002	8.885
46.0225	10.979	46.0225	9.063	46.0225	9.896	46.0225	9.198	46.0225	9.375	46.0225	9.896	46.0225	10.156	46.0225	9.719	46.0202	8.607	46.0225	9.083
46.043	10.229	46.043	8.833	46.043	10.063	46.043	10.146	46.043	9.24	46.043	9.917	46.043	10.125	46.043	9.927	46.0407	8.503	46.043	8.906
46.0635	10.469	46.0635	9.542	46.0635	10.156	46.0635	9.708	46.0635	8.594	46.0635	9.375	46.0635	10.542	46.0635	10.323	46.0612	8.524	46.0635	9
46.084	10.271	46.084	8.906	46.084	10.219	46.084	9.51	46.084	9.083	46.084	9.854	46.084	10.479	46.084	10.292	46.0817	7.979	46.084	9.167
46.1045	10.135	46.1045	9.26	46.1045	10.583	46.1045	9.906	46.1045	8.635	46.1045	9.781	46.1045	10.813	46.1045	9.635	46.1022	8.492	46.1045	8.927
46.125	10.479	46.125	8.958	46.125	10.042	46.125	9.635	46.125	9.323	46.125	9.594	46.125	10.677	46.125	9.927	46.1228	8.094	46.125	8.344
46.1455	10.177	46.1455	8.875	46.1455	9.917	46.1455	9.833	46.1455	8.656	46.1455	9.604	46.1455	10.385	46.1455	9.094	46.1433	8.492	46.1455	8.938
46.166	10.052	46.166	8.844	46.166	10.125	46.166	9.313	46.166	9.198	46.166	9.479	46.166	11.042	46.166	9.5	46.1638	8.691	46.166	9.531
46.1865	10.635	46.1865	9.042	46.1865	10.542	46.1865	10.052	46.1865	9.302	46.1865	9.063	46.1865	10.354	46.1865	9.552	46.1843	9.005	46.1865	9.219
46.207	10.146	46.207	8.823	46.207	10.25	46.207	9.313	46.207	8.906	46.207	9.469	46.207	10.25	46.207	10.01	46.2048	8.859	46.207	8.635
46.2275	10.073	46.2275	9.615	46.2275	10.135	46.2275	9.583	46.2275	9.063	46.2275	9.625	46.2275	10.542	46.2275	9.896	46.2253	8.325	46.2275	8.823
46.248	9.917	46.248	8.802	46.248	10.469	46.248	9.667	46.248	8.563	46.248	9.438	46.248	10.229	46.248	9.625	46.2458	8.817	46.248	8.833
46.2685	10.344	46.2685	9.51	46.2685	10.208	46.2685	9.885	46.2685	9.469	46.2685	8.823	46.2685	10.115	46.2685	9.667	46.2663	8.785	46.2685	8.917
46.289	10.135	46.289	8.656	46.289	10.219	46.289	10.281	46.289	8.625	46.289	9.906	46.289	10.49	46.289	9.625	46.2868	8.168	46.289	8.542
46.3095	9.875	46.3095	9.542	46.3095	10.104	46.3095	9.792	46.3095	8.573	46.3095	9.344	46.3095	10.49	46.3095	9.417	46.3073	8.335	46.3095	8.927
46.33	9.781	46.33	8.823	46.33	10.094	46.33	9.875	46.33	8.99	46.33	9.833	46.33	10.521	46.33	9.677	46.3278	8.147	46.33	8.573
46.3505	10.344	46.3505	8.823	46.3505	10.563	46.3505	9.281	46.3505	9.031	46.3505	9.604	46.3505	10.594	46.3505	9.99	46.3483	9.089	46.3505	9.219
46.371	10.656	46.371	9.594	46.371	10.073	46.371	9.302	46.371	9	46.371	9.729	46.371	11.042	46.371	10.76	46.3688	8.723	46.371	8.417
46.3915	10.167	46.3915	9.229	46.3915	10.021	46.3915	9.469	46.3915	8.823	46.3915	9.167	46.3915	10.615	46.3915	10.115	46.3893	8.817	46.3915	8.74
46.412	9.74	46.412	9.875	46.412	10.115	46.412	10	46.412	8.906	46.412	9.604	46.412	10.698	46.412	9.865	46.4098	8.597	46.412	9.083
46.4325	10.458	46.4325	9.698	46.4325	9.75	46.4325	10.042	46.4325	9.198	46.4325	9.823	46.4325	10.688	46.4325	10.208	46.4303	8.66	46.4325	8.896
46.453	9.729	46.453	9.229	46.453	9.906	46.453	9.365	46.453	9.094	46.453	9.573	46.453	10.563	46.453	9.438	46.4508	8.157	46.453	8.917
46.4735	10.219	46.4735	9.167	46.4735	10.135	46.4735	10.104	46.4735	8.75	46.4735	9.385	46.4735	10.531	46.4735	9.51	46.4713	8.387	46.4735	9.156
46.494	9.948	46.494	9.156	46.494	10.385	46.494	9.854	46.494	8.115	46.494	10.135	46.494	10.625	46.494	10.073	46.4918	8.88	46.494	9.094
46.5145	10.313	46.5145	9.333	46.5145	10.083	46.5145	9.271	46.5145	9.115	46.5145	9.271	46.5145	9.844	46.5145	9.396	46.5123	8.67	46.5145	8.615
46.535	10.542	46.535	8.604	46.535	9.646	46.535	9.406	46.535	8.896	46.535	9.396	46.535	10.708	46.535	10.219	46.5328	8.545	46.535	9
46.5555	9.906	46.5555	9.167	46.5555	10.146	46.5555	9.51	46.5555	9.365	46.5555	9.583	46.5555	10.365	46.5555	9.667	46.5533	8.503	46.5555	9
46.576	10.365	46.576	9.594	46.576	9.958	46.576	9.198	46.576	8.271	46.576	9.667	46.576	10.188	46.576	9.854	46.5738	8.649	46.576	9.531
46.5965	9.708	46.5965	8.979	46.5965	9.719	46.5965	10	46.5965	8.865	46.5965	9.792	46.5965	10.042	46.5965	9.833	46.5943	8.628	46.5965	8.552
46.617	10.281	46.617	8.958	46.617	9.188	46.617	9.563	46.617	9.385	46.617	9.073	46.617	10.396	46.617	9.573	46.6148	9.037	46.617	8.917
46.6375	9.344	46.6375	8.802	46.6375	10.677	46.6375	10.135	46.6375	9.156	46.6375	9.542	46.6375	10.521	46.6375	9.469	46.6353	8.398	46.6375	8.958
46.658	10.406	46.658	8.948	46.658	9.917	46.658	9.885	46.658	8.948	46.658	9.365	46.658	10.24	46.658	10.104	46.6558	8.398	46.658	9.51
46.6785	9.948	46.6785	9.021	46.6785	10.208	46.6785	9.708	46.6785	9.302	46.6785	9.958	46.6785	10.229	46.6785	9.833	46.6763	8.293	46.6785	8.844
46.699	9.729	46.699	9.063	46.699	9.458	46.699	9.271	46.699	8.698	46.699	9.604	46.699	10.354	46.699	9.49	46.6968	7.979	46.699	9.552
46.7195	9.979	46.7195	9.26	46.7195	9.802	46.7195	9.813	46.7195	8.604	46.7195	10.5	46.7195	10.375	46.7195	9.281	46.7173	8.325	46.7195	8.906
46.74	9.813	46.74	8.583	46.74	10.385	46.74	9.656	46.74	8.99	46.74	10.427	46.74	9.948	46.74	9.01	46.7378	8.346	46.74	9.052
46.7605	10.688	46.7605	8.865	46.7605	10.302	46.7605	9.75	46.7605	9.323	46.7605	9.729	46.7605	10.458	46.7605	9.938	46.7583	8.901	46.7605	8.74
46.781	10.01	46.781	8.625	46.781	10.021	46.781	9.885	46.781	9.021	46.781	9.708	46.781	9.917	46.781	9.656	46.7788	8.66	46.781	9.052
46.8015	10.115	46.8015	8.646	46.8015	10.042	46.8015	9.708	46.8015	8.875	46.8015	9.323	46.8015	9.99	46.8015	9.573	46.7993	8.482	46.8015	8.646
46.822	10.333	46.822	8.906	46.822	9.76	46.822	9.01	46.822	9.094	46.822	9.646	46.822	10.344	46.822	10.354	46.8198	9.089	46.822	8.75
46.8425	10.104	46.8425	9.281	46.8425	10.344	46.8425	9.177	46.8425	8.698	46.8425	9.458	46.8425	10.438	46.8425	9.573	46.8403	8.942	46.8425	9.302
46.863	10.021	46.863	8.958	46.863	10.385	46.863	9.792	46.863	8.458	46.863	9.406	46.863	10.635	46.863	9.354	46.8608	9.319	46.863	8.667
46.8835	10.313	46.8835	8.938	46.8835	9.979	46.8835	9.854	46.8835	9.219	46.8835	9.604	46.8835	10.167	46.8835	10.365	46.8813	8.702	46.8835	8.427
46.904	10.104	46.904	9.375	46.904	10.26	46.904	9.25	46.904	8.969	46.904	9.531	46.904	10.271	46.904	9.667	46.9018	8.251	46.904	9.094
46.9245	9.927	46.9245	9.292	46.9245	10.167	46.9245	10.573	46.9245	8.969	46.9245	9.635	46.9245	10.271	46.9245	9.823	46.9223	8.953	46.9245	8.885
46.945	9.771	46.945	9.677	46.945	10.115	46.945	9.219	46.945	8.865	46.945	9.563	46.945	10.5	46.945	9.708	46.9428	8.22	46.945	8.854
46.9655	10.01	46.9655	8.844	46.9655	10.042	46.9655	9	46.9655	8.458	46.9655	9.594	46.9655	10.094	46.9655	10.083	46.9633	8.534	46.9655	9.198
46.986	9.667	46.986	9.146	46.986	9.938	46.986	9.25	46.986	8.917	46.986	9.552	46.986	10.469	46.986	9.844	46.9838	8.67	46.986	8.75
47.0065	10.417	47.0065	9.51	47.0065	9.708	47.0065	9.24	47.0065	8.958	47.0065	9.74	47.0065	9.896	47.0065	10.01	47.0043	8.304	47.0065	9.188
47.027	10.344	47.027	8.813	47.027	10.5	47.027	10.083	47.027	8.583	47.027	9.427	47.027	10.74	47.027	9.917	47.0248	8.838	47.027	8.24
47.0475	9.292	47.0475	9.021	47.0475	9.938	47.0475	9.594	47.0475	9.333	47.0475	10.281	47.0475	9.917	47.0475	9.583	47.0453	8.555	47.0475	8.625
47.068	9.906	47.068	8.771	47.068	10.167	47.068	9.229	47.068	8.667	47.068	9.823	47.068	10.75	47.068	9.552	47.0658	8.387	47.068	9.021
47.0885	9.792	47.0885	9.125	47.0885	9.656	47.0885	9.156	47.0885	8.771	47.0885	9.74	47.0885	10.219	47.0885	10.167	47.0863	8.597	47.0885	8.604
47.109	10.115	47.109	8.74	47.109	9.719	47.109	9.51	47.109	9.031	47.109	9.479	47.109	10.219	47.109	9.479	47.1068	8.838	47.109	9.146
47.1295	9.979	47.1295	9.51	47.1295	9.927	47.1295	8.969	47.1295	8.458	47.1295	9.885	47.1295	10.854	47.1295	10.021	47.1273	8.628	47.1295	8.74
47.15	10.229	47.15	8.823	47.15	9.573	47.15	9.698	47.15	9.313	47.15	9.833	47.15	10.448	47.15	9.573	47.1478	8.639	47.15	8.51
47.1705	9.813	47.1705	8.396	47.1705	9.708	47.1705	9.531	47.1705	8.5	47.1705	10.021	47.1705	10.563	47.1705	9.635	47.1683	8.524	47.1705	9.594
47.191	10.094	47.191	9.083	47.191	9.594	47.191	9.365	47.191	9.135	47.191	9.677	47.191	10.177	47.191	9.49	47.1888	8.314	47.191	8.906
47.2115	10	47.2115	9.51	47.2115	9.885	47.2115	9.604	47.2115	9.177	47.2115	9.573	47.2115	10.063	47.2115	9.427	47.2093	9.194	47.2115	8.906
47.232	9.729	47.232	8.854	47.232	9.583	47.232	9.156	47.232	8.865	47.232	9.969	47.232	10.292	47.232	9.51	47.2298	8.576	47.232	8.76
47.2525	9.604	47.2525	9.146	47.2525	9.344	47.2525	9.26	47.2525	8.354	47.2525	9.563	47.2525	10.469	47.2525	10.156	47.2503	8.461	47.2525	8.573
47.273	9.906	47.273	8.781	47.273	10.188	47.273	9.25	47.273	8.979	47.273	10.271	47.273	9.667	47.273	9.646	47.2708	8.702	47.273	8.479
47.2935	10.021	47.2935	9.021	47.2935	10	47.2935	9.333	47.2935	8.76	47.2935	8.813	47.2935	10.563	47.2935	9.417	47.2913	8.597	47.2935	9.063
47.3141	9.146	47.3141	9.198	47.3141	9.813	47.3141	9.896	47.3141	8.802	47.3141	9.01	47.3141	10.135	47.3141	9.344	47.3118	8.576	47.3141	9.177
47.3346	9.76	47.3346	9.344	47.3346	10.156	47.3346	9.604	47.3346	8.729	47.3346	8.969	47.3346	10.313	47.3346	9.344	47.3323	8.346	47.3346	8.75
47.3551	9.896	47.3551	9.083	47.3551	9.74	47.3551	9.563	47.3551	9.063	47.3551	9.458	47.3551	10.531	47.3551	9.208	47.3528	8.702	47.3551	9.615
47.3756	10.344	47.3756	8.833	47.3756	9.948	47.3756	9.531	47.3756	8.448	47.3756	10.146	47.3756	10.365	47.3756	9.531	47.3733	8.796	47.3756	9.167
47.3961	9.438	47.3961	8.479	47.3961	9.708	47.3961	9.792	47.3961	8.417	47.3961	9.042	47.3961	10.906	47.3961	9.865	47.3938	8.921	47.3961	8.656
47.4166	9.938	47.4166	8.802	47.4166	9.688	47.4166	9.75	47.4166	8.656	47.4166	9.76	47.4166	9.656	47.4166	9.188	47.4143	9.037	47.4166	9.104
47.4371	9	47.4371	8.896	47.4371	10.031	47.4371	9.969	47.4371	8.688	47.4371	9.844	47.4371	10.125	47.4371	9.479	47.4348	8.513	47.4371	8.938
47.4576	9.646	47.4576	8.375	47.4576	9.729	47.4576	9.438	47.4576	8.583	47.4576	9.448	47.4576	10.271	47.4576	9.729	47.4553	8.387	47.4576	9.167
47.4781	9.781	47.4781	8.677	47.4781	9.958	47.4781	9.698	47.4781	8.771	47.4781	9.698	47.4781	9.906	47.4781	10.021	47.4758	7.906	47.4781	8.792
47.4986	9.906	47.4986	8.75	47.4986	10.146	47.4986	9.615	47.4986	8.906	47.4986	9.396	47.4986	10.073	47.4986	9.688	47.4963	9.089	47.4986	8.844
47.5191	9.677	47.5191	9.104	47.5191	9.51	47.5191	10.052	47.5191	8.948	47.5191	9.594	47.5191	10.042	47.5191	10.063	47.5168	9.225	47.5191	8.896
47.5396	8.917	47.5396	9.073	47.5396	9.375	47.5396	9.135	47.5396	8.823	47.5396	9.656	47.5396	10.177	47.5396	9.552	47.5373	8.534	47.5396	8.073
47.5601	9.677	47.5601	8.958	47.5601	9.99	47.5601	9.698	47.5601	8.865	47.5601	9.229	47.5601	10.25	47.5601	9.875	47.5578	8.597	47.5601	9.031
47.5806	10.073	47.5806	9.198	47.5806	10.365	47.5806	9.146	47.5806	8.323	47.5806	9.063	47.5806	10.552	47.5806	9.885	47.5783	9.194	47.5806	8.635
47.6011	9.917	47.6011	8.625	47.6011	9.76	47.6011	9.365	47.6011	9.135	47.6011	9.927	47.6011	10.083	47.6011	9.708	47.5988	8.524	47.6011	8.854
47.6216	9.781	47.6216	8.854	47.6216	9.635	47.6216	9.844	47.6216	8.583	47.6216	9.729	47.6216	10.177	47.6216	9.594	47.6193	8.398	47.6216	8.781
47.6421	9.813	47.6421	8.854	47.6421	9.948	47.6421	8.958	47.6421	8.781	47.6421	9.24	47.6421	10.219	47.6421	9.521	47.6398	8.764	47.6421	8.844
47.6626	9.656	47.6626	8.844	47.6626	10.208	47.6626	9.552	47.6626	8.448	47.6626	9.01	47.6626	10.052	47.6626	9.583	47.6603	8.524	47.6626	9.021
47.6831	9.49	47.6831	8.823	47.6831	10.125	47.6831	9.135	47.6831	9.073	47.6831	9.594	47.6831	10.177	47.6831	9.281	47.6808	8.901	47.6831	8.781
47.7036	9.417	47.7036	8.375	47.7036	9.625	47.7036	9.073	47.7036	8.927	47.7036	9.156	47.7036	11.083	47.7036	9.677	47.7013	7.749	47.7036	9.063
47.7241	9.25	47.7241	8.521	47.7241	9.448	47.7241	9.354	47.7241	8.844	47.7241	9.479	47.7241	10.344	47.7241	9.344	47.7218	8.377	47.7241	9
47.7446	9.792	47.7446	9	47.7446	9.333	47.7446	9.646	47.7446	8.885	47.7446	9.26	47.7446	10.198	47.7446	9.375	47.7423	8.775	47.7446	8.781
47.7651	9.708	47.7651	8.948	47.7651	9.896	47.7651	9.719	47.7651	8.833	47.7651	9.656	47.7651	10.063	47.7651	9.313	47.7628	9.152	47.7651	8.969
47.7856	9.542	47.7856	9.302	47.7856	9.979	47.7856	9.229	47.7856	8.667	47.7856	9.219	47.7856	10.5	47.7856	9.229	47.7833	8.209	47.7856	8.417
47.8061	9.75	47.8061	9.073	47.8061	10.219	47.8061	9.25	47.8061	8.49	47.8061	8.979	47.8061	10.021	47.8061	9.75	47.8038	8.366	47.8061	8.635
47.8266	8.635	47.8266	9.688	47.8266	9.844	47.8266	9.417	47.8266	8.5	47.8266	9.958	47.8266	9.458	47.8266	9.646	47.8243	8.649	47.8266	8.708
47.8471	9.615	47.8471	8.688	47.8471	9.438	47.8471	9.51	47.8471	8.563	47.8471	9.719	47.8471	10.125	47.8471	9.365	47.8448	8.377	47.8471	8.646
47.8676	9.313	47.8676	9.052	47.8676	10.073	47.8676	9.635	47.8676	8.781	47.8676	8.729	47.8676	10.083	47.8676	8.76	47.8653	8.178	47.8676	8.771
47.8881	9.5	47.8881	8.542	47.8881	9.802	47.8881	9.26	47.8881	8.917	47.8881	9.844	47.8881	10.292	47.8881	9.823	47.8858	8.419	47.8881	8.885
47.9086	9.802	47.9086	8.969	47.9086	9.99	47.9086	9.208	47.9086	8.958	47.9086	9.625	47.9086	10.552	47.9086	9.104	47.9063	8.806	47.9086	8.833
47.9291	9.573	47.9291	9.052	47.9291	9.677	47.9291	9.594	47.9291	8.927	47.9291	9.333	47.9291	9.844	47.9291	9.542	47.9268	8.869	47.9291	8.479
47.9496	9.708	47.9496	8.875	47.9496	9.813	47.9496	8.958	47.9496	8.979	47.9496	9.781	47.9496	10.469	47.9496	9.896	47.9473	8.764	47.9496	9.344
47.9701	10.156	47.9701	8.875	47.9701	10.094	47.9701	9.198	47.9701	8.646	47.9701	9.448	47.9701	9.865	47.9701	9.385	47.9678	8.178	47.9701	8.854
47.9906	9.688	47.9906	9.021	47.9906	9.76	47.9906	9.313	47.9906	8.76	47.9906	9.417	47.9906	10.542	47.9906	9.354	47.9883	8.23	47.9906	8.948
48.0111	9.521	48.0111	9.208	48.0111	9.354	48.0111	9.271	48.0111	8.75	48.0111	9.375	48.0111	10.354	48.0111	9.198	48.0088	8.723	48.0111	8.729
48.0316	9.531	48.0316	9.271	48.0316	9.844	48.0316	9.188	48.0316	8.781	48.0316	9.427	48.0316	10.438	48.0316	9.438	48.0293	8.869	48.0316	8.292
48.0521	9.531	48.0521	9.208	48.0521	9.323	48.0521	8.99	48.0521	8.156	48.0521	9.583	48.0521	9.74	48.0521	9.781	48.0498	8.555	48.0521	8.635
48.0726	9.552	48.0726	8.625	48.0726	9.844	48.0726	9.438	48.0726	8.542	48.0726	9.052	48.0726	10.177	48.0726	8.906	48.0703	9.236	48.0726	8.823
48.0931	9.719	48.0931	8.344	48.0931	9.833	48.0931	9.25	48.0931	9.26	48.0931	9.563	48.0931	10.51	48.0931	9.531	48.0908	8.859	48.0931	9.052
48.1136	8.792	48.1136	8.958	48.1136	9.5	48.1136	9.646	48.1136	8.188	48.1136	9.458	48.1136	10.167	48.1136	9.083	48.1113	8.398	48.1136	8.281
48.1341	10.031	48.1341	8.552	48.1341	9.646	48.1341	9.313	48.1341	8.938	48.1341	8.729	48.1341	9.729	48.1341	9.719	48.1318	8.691	48.1341	8.583
48.1546	9.76	48.1546	8.833	48.1546	9.292	48.1546	9.365	48.1546	8.865	48.1546	9.792	48.1546	10.438	48.1546	9.313	48.1523	8.325	48.1546	8.146
48.1751	9.896	48.1751	9.177	48.1751	9.833	48.1751	8.896	48.1751	8.646	48.1751	9.719	48.1751	10.125	48.1751	9.385	48.1728	8.45	48.1751	8.333
48.1956	9.094	48.1956	8.563	48.1956	9.854	48.1956	9.719	48.1956	8.75	48.1956	9.219	48.1956	9.948	48.1956	8.885	48.1934	9.058	48.1956	9.188
48.2161	8.969	48.2161	9.094	48.2161	10.333	48.2161	9.542	48.2161	8.333	48.2161	9.708	48.2161	10.156	48.2161	9	48.2139	8.429	48.2161	8.156
48.2366	9.573	48.2366	8.625	48.2366	10.083	48.2366	9.604	48.2366	8.813	48.2366	9.417	48.2366	10.063	48.2366	9.052	48.2344	9.131	48.2366	9.073
48.2571	9.646	48.2571	9.156	48.2571	10.385	48.2571	9.281	48.2571	9.302	48.2571	9.25	48.2571	9.781	48.2571	9.438	48.2549	8.743	48.2571	8.896
48.2776	9.146	48.2776	8.156	48.2776	9.917	48.2776	9.573	48.2776	8.313	48.2776	9.729	48.2776	9.771	48.2776	9.271	48.2754	8.377	48.2776	8.417
48.2981	9.344	48.2981	8.938	48.2981	9.906	48.2981	9.854	48.2981	8.885	48.2981	9.365	48.2981	10.135	48.2981	9.698	48.2959	8.021	48.2981	8.958
48.3186	9.417	48.3186	8.479	48.3186	9.313	48.3186	9.292	48.3186	8.49	48.3186	8.906	48.3186	9.938	48.3186	9.604	48.3164	8.838	48.3186	8.906
48.3391	9.479	48.3391	9.177	48.3391	9.427	48.3391	9.604	48.3391	9.188	48.3391	9.573	48.3391	9.521	48.3391	9.49	48.3369	8.775	48.3391	9.052
48.3596	9.563	48.3596	8.729	48.3596	9.417	48.3596	9.365	48.3596	9.094	48.3596	9.375	48.3596	10.156	48.3596	9.208	48.3574	8.492	48.3596	8.802
48.3801	9.729	48.3801	8.083	48.3801	9.896	48.3801	9.135	48.3801	8.938	48.3801	9.219	48.3801	10.063	48.3801	9.646	48.3779	9.005	48.3801	8.844
48.4006	9.177	48.4006	8.521	48.4006	9.719	48.4006	9.281	48.4006	8.615	48.4006	9.385	48.4006	10.844	48.4006	9.323	48.3984	8.565	48.4006	8.906
48.4211	9.74	48.4211	9.021	48.4211	9.875	48.4211	9.604	48.4211	8.948	48.4211	9.323	48.4211	10.51	48.4211	9.198	48.4189	8.639	48.4211	8.646
48.4416	9.135	48.4416	8.625	48.4416	9.802	48.4416	8.969	48.4416	9.469	48.4416	9.729	48.4416	9.76	48.4416	9.729	48.4394	8.283	48.4416	9.125
48.4621	9.75	48.4621	8.26	48.4621	9.594	48.4621	9.219	48.4621	8.729	48.4621	9.583	48.4621	9.833	48.4621	9.781	48.4599	8.743	48.4621	8.625
48.4826	9.823	48.4826	8.833	48.4826	9.396	48.4826	9.115	48.4826	8.667	48.4826	9.479	48.4826	9.802	48.4826	9.385	48.4804	8.105	48.4826	8.573
48.5031	9.667	48.5031	8.76	48.5031	9.323	48.5031	9.094	48.5031	8.188	48.5031	9.146	48.5031	9.719	48.5031	9.396	48.5009	8.869	48.5031	8.656
48.5236	9.438	48.5236	9.135	48.5236	9.917	48.5236	8.875	48.5236	8.333	48.5236	8.979	48.5236	9.771	48.5236	9.01	48.5214	8.565	48.5236	8.948
48.5441	9.406	48.5441	8.5	48.5441	9.875	48.5441	9.25	48.5441	8.49	48.5441	9.219	48.5441	9.781	48.5441	9.438	48.5419	8.565	48.5441	8.719
48.5646	9.604	48.5646	8.979	48.5646	9.542	48.5646	8.969	48.5646	8.625	48.5646	9.667	48.5646	10.188	48.5646	9.448	48.5624	8.115	48.5646	8.979
48.5851	10.021	48.5851	8.906	48.5851	9.563	48.5851	9.115	48.5851	9.083	48.5851	9.094	48.5851	9.969	48.5851	9.479	48.5829	8.953	48.5851	9.302
48.6056	9.719	48.6056	8.938	48.6056	8.854	48.6056	9.625	48.6056	9.042	48.6056	9.646	48.6056	9.813	48.6056	9.302	48.6034	9.089	48.6056	8.76
48.6261	9.594	48.6261	8.635	48.6261	10.177	48.6261	9.219	48.6261	8.448	48.6261	9.188	48.6261	9.406	48.6261	9.354	48.6239	8.597	48.6261	9.042
48.6466	9.573	48.6466	9.042	48.6466	9.604	48.6466	9.521	48.6466	8.646	48.6466	9.125	48.6466	9.719	48.6466	9.198	48.6444	8.827	48.6466	9.208
48.6671	9.885	48.6671	8.854	48.6671	9.531	48.6671	9.344	48.6671	8.313	48.6671	9.052	48.6671	10.26	48.6671	9.198	48.6649	8.639	48.6671	8.365
48.6876	9.625	48.6876	9.104	48.6876	9.604	48.6876	8.927	48.6876	8.594	48.6876	9.625	48.6876	9.76	48.6876	9.677	48.6854	8.513	48.6876	8.844
48.7081	9.635	48.7081	9.073	48.7081	9.406	48.7081	9.698	48.7081	9.406	48.7081	9.458	48.7081	10.177	48.7081	9.604	48.7059	8.775	48.7081	8.958
48.7286	9.917	48.7286	8.542	48.7286	9.26	48.7286	9.333	48.7286	9.094	48.7286	9.25	48.7286	10.094	48.7286	9.573	48.7264	8.88	48.7286	8.615
48.7491	9.823	48.7491	8.865	48.7491	9.5	48.7491	9.427	48.7491	8.531	48.7491	8.948	48.7491	9.667	48.7491	9.677	48.7469	8.356	48.7491	8.708
48.7696	10.135	48.7696	8.573	48.7696	9.427	48.7696	8.906	48.7696	8.677	48.7696	9.063	48.7696	10.031	48.7696	9.51	48.7674	8.346	48.7696	8.396
48.7901	8.75	48.7901	7.802	48.7901	9.865	48.7901	9.365	48.7901	8.198	48.7901	9.313	48.7901	10.063	48.7901	9.688	48.7879	8.555	48.7901	8.917
48.8106	9.135	48.8106	8.594	48.8106	9.781	48.8106	8.938	48.8106	8.542	48.8106	9.344	48.8106	10.01	48.8106	9.344	48.8084	8.67	48.8106	8.333
48.8311	9.521	48.8311	8.51	48.8311	9.375	48.8311	9.302	48.8311	8.635	48.8311	9.292	48.8311	10.24	48.8311	9.417	48.8289	8.513	48.8311	8.708
48.8516	9.615	48.8516	8.927	48.8516	10.125	48.8516	9.646	48.8516	8.302	48.8516	9.406	48.8516	9.708	48.8516	10.25	48.8494	8.817	48.8516	8.833
48.8721	9.76	48.8721	8.885	48.8721	9.531	48.8721	9.104	48.8721	9.5	48.8721	9.198	48.8721	10.219	48.8721	8.948	48.8699	8.429	48.8721	8.958
48.8926	9.292	48.8926	8.5	48.8926	10.01	48.8926	8.771	48.8926	8.313	48.8926	9.833	48.8926	10.208	48.8926	8.958	48.8904	9.445	48.8926	8.896
48.9131	9.719	48.9131	9.052	48.9131	9.25	48.9131	9.458	48.9131	8.844	48.9131	9.823	48.9131	10.094	48.9131	9.625	48.9109	8.524	48.9131	8.615
48.9336	9.448	48.9336	8.188	48.9336	9.625	48.9336	8.969	48.9336	8.406	48.9336	9.406	48.9336	9.969	48.9336	9.563	48.9314	8.555	48.9336	8.719
48.9541	10.146	48.9541	9.083	48.9541	9.094	48.9541	9.094	48.9541	8.417	48.9541	9.625	48.9541	10.385	48.9541	9.5	48.9519	8.063	48.9541	8.438
48.9746	9.26	48.9746	8.792	48.9746	9.833	48.9746	9.813	48.9746	8.948	48.9746	8.844	48.9746	9.885	48.9746	9.771	48.9724	8.691	48.9746	8.667
48.9951	9.667	48.9951	8.771	48.9951	9.281	48.9951	8.99	48.9951	8.688	48.9951	9.188	48.9951	9.927	48.9951	9.344	48.9929	8.743	48.9951	8.833
49.0156	9.167	49.0156	8.458	49.0156	9.156	49.0156	9.24	49.0156	8.74	49.0156	9.188	49.0156	10.198	49.0156	9.031	49.0134	8.733	49.0156	8.521
49.0361	9.25	49.0361	8.438	49.0361	9.729	49.0361	8.781	49.0361	8.781	49.0361	9.604	49.0361	9.969	49.0361	9.354	49.0339	8.188	49.0361	8.323
49.0566	9.563	49.0566	8.5	49.0566	9.448	49.0566	9.448	49.0566	8.667	49.0566	8.875	49.0566	9.74	49.0566	9.208	49.0544	7.77	49.0566	9
49.0771	9.344	49.0771	8.865	49.0771	10.188	49.0771	9.385	49.0771	8.552	49.0771	9.448	49.0771	9.927	49.0771	9.01	49.0749	8.66	49.0771	8.49
49.0976	9.302	49.0976	8.594	49.0976	8.979	49.0976	9.208	49.0976	8.792	49.0976	9.698	49.0976	9.531	49.0976	9.198	49.0954	8.387	49.0976	9.156
49.1181	9.417	49.1181	8.646	49.1181	9.021	49.1181	8.927	49.1181	8.979	49.1181	9.385	49.1181	10.156	49.1181	9.469	49.1159	9.079	49.1181	8.979
49.1386	9.292	49.1386	8.99	49.1386	9.646	49.1386	9.052	49.1386	8.417	49.1386	9.438	49.1386	9.542	49.1386	9.552	49.1364	8.953	49.1386	8.635
49.1591	9.656	49.1591	8.375	49.1591	9.521	49.1591	9.104	49.1591	9.333	49.1591	9.396	49.1591	9.583	49.1591	9.385	49.1569	8.586	49.1591	9.115
49.1796	9.552	49.1796	9.01	49.1796	9.094	49.1796	9.417	49.1796	9.125	49.1796	9.313	49.1796	10.031	49.1796	9.802	49.1774	9.141	49.1796	8.76
49.2001	9.208	49.2001	8.656	49.2001	9.344	49.2001	9.052	49.2001	9.26	49.2001	8.74	49.2001	10.302	49.2001	9.479	49.1979	8.796	49.2001	8.635
49.2206	9.438	49.2206	8.833	49.2206	9.396	49.2206	9.094	49.2206	9.198	49.2206	8.958	49.2206	10.188	49.2206	9.656	49.2184	8.136	49.2206	8.427
49.2411	9.51	49.2411	9.26	49.2411	9.552	49.2411	9.719	49.2411	8.219	49.2411	9.073	49.2411	10.74	49.2411	9.167	49.2389	8.743	49.2411	8.479
49.2616	8.865	49.2616	8.417	49.2616	9.552	49.2616	9.052	49.2616	8.875	49.2616	9.354	49.2616	9.688	49.2616	9.563	49.2594	8.22	49.2616	9.094
49.2821	9.448	49.2821	8.958	49.2821	9.448	49.2821	9.875	49.2821	8.615	49.2821	8.99	49.2821	9.885	49.2821	9.417	49.2799	8.209	49.2821	8.458
49.3026	9.948	49.3026	8.958	49.3026	9.635	49.3026	9.313	49.3026	8.719	49.3026	9.302	49.3026	10.198	49.3026	9.802	49.3004	8.503	49.3026	8.406
49.3231	9.354	49.3231	8.667	49.3231	9.406	49.3231	9.469	49.3231	8.375	49.3231	9.063	49.3231	10.135	49.3231	9.594	49.3209	8.691	49.3231	8.99
49.3436	9.594	49.3436	8.688	49.3436	10.156	49.3436	8.979	49.3436	7.979	49.3436	9.625	49.3436	9.656	49.3436	9.25	49.3414	8.408	49.3436	9.25
49.3641	9.708	49.3641	8.438	49.3641	9.625	49.3641	9.771	49.3641	9.542	49.3641	8.979	49.3641	9.375	49.3641	8.917	49.3619	8.743	49.3641	9.313
49.3847	9.125	49.3847	8.385	49.3847	9.51	49.3847	9.49	49.3847	8.823	49.3847	9.49	49.3847	10.083	49.3847	9.198	49.3824	9.435	49.3847	9.167
49.4052	8.854	49.4052	8.25	49.4052	9.313	49.4052	9.198	49.4052	8.573	49.4052	9.198	49.4052	10.042	49.4052	9.219	49.4029	8.848	49.4052	9.031
49.4257	9.573	49.4257	8.229	49.4257	9	49.4257	9.635	49.4257	8.521	49.4257	9.25	49.4257	10.052	49.4257	9.552	49.4234	8.649	49.4257	9.198
49.4462	9.844	49.4462	8.344	49.4462	9.156	49.4462	9.906	49.4462	8.698	49.4462	9.313	49.4462	9.708	49.4462	9.521	49.4439	9.602	49.4462	9.375
49.4667	9.385	49.4667	8.406	49.4667	9.365	49.4667	8.948	49.4667	9.073	49.4667	9.646	49.4667	10.396	49.4667	9.01	49.4644	8.67	49.4667	8.781
49.4872	9.469	49.4872	8.417	49.4872	9.896	49.4872	9.313	49.4872	8.771	49.4872	9.469	49.4872	10.479	49.4872	9.24	49.4849	8.785	49.4872	8.76
49.5077	9.063	49.5077	8.646	49.5077	8.938	49.5077	9.271	49.5077	8.865	49.5077	9.219	49.5077	9.844	49.5077	9.594	49.5054	8.691	49.5077	8.844
49.5282	9.188	49.5282	7.781	49.5282	9.896	49.5282	9.146	49.5282	8.51	49.5282	9.74	49.5282	9.458	49.5282	9.5	49.5259	9.026	49.5282	9.24
49.5487	9.448	49.5487	8.135	49.5487	9.781	49.5487	9.438	49.5487	9.052	49.5487	9.5	49.5487	9.802	49.5487	9.365	49.5464	8.021	49.5487	9.5
49.5692	10.177	49.5692	8.208	49.5692	9.125	49.5692	9.552	49.5692	8.781	49.5692	9.542	49.5692	9.906	49.5692	9.427	49.5669	8.67	49.5692	9.656
49.5897	9.594	49.5897	8.5	49.5897	9.927	49.5897	9.875	49.5897	8.823	49.5897	9.375	49.5897	10.208	49.5897	9.156	49.5874	8.366	49.5897	9.156
49.6102	9.656	49.6102	8.792	49.6102	9.521	49.6102	9.313	49.6102	8.635	49.6102	9.104	49.6102	9.927	49.6102	9.583	49.6079	8.691	49.6102	9.76
49.6307	9.396	49.6307	8.406	49.6307	9.854	49.6307	9.396	49.6307	8.656	49.6307	8.365	49.6307	10.083	49.6307	9.198	49.6284	9.393	49.6307	9.698
49.6512	9.49	49.6512	8.479	49.6512	9.292	49.6512	9.375	49.6512	9.156	49.6512	9.031	49.6512	9.844	49.6512	8.885	49.6489	9.372	49.6512	9.26
49.6717	9.771	49.6717	8.313	49.6717	9.385	49.6717	9.51	49.6717	8.917	49.6717	9.281	49.6717	9.469	49.6717	9.208	49.6694	8.743	49.6717	9.656
49.6922	9.333	49.6922	9	49.6922	9.677	49.6922	9.333	49.6922	8.646	49.6922	9.573	49.6922	9.708	49.6922	9.24	49.6899	8.911	49.6922	9.552
49.7127	9.906	49.7127	7.74	49.7127	9.854	49.7127	9.698	49.7127	8.958	49.7127	9.271	49.7127	10.302	49.7127	9.302	49.7104	9.309	49.7127	9.635
49.7332	9.229	49.7332	8.521	49.7332	9.854	49.7332	9.281	49.7332	8.594	49.7332	9.542	49.7332	10.51	49.7332	9.625	49.7309	9.466	49.7332	9.823
49.7537	9.635	49.7537	8.323	49.7537	9.896	49.7537	8.875	49.7537	8.531	49.7537	9.354	49.7537	10.302	49.7537	9.094	49.7514	9.099	49.7537	9.354
49.7742	9.26	49.7742	8.667	49.7742	9.469	49.7742	9.323	49.7742	8.74	49.7742	9.948	49.7742	9.75	49.7742	8.844	49.7719	9.822	49.7742	9.677
49.7947	9.604	49.7947	8.521	49.7947	9.677	49.7947	9.573	49.7947	7.958	49.7947	9.302	49.7947	10.25	49.7947	9.833	49.7924	9.183	49.7947	9.813
49.8152	9.417	49.8152	8.323	49.8152	9.677	49.8152	9.417	49.8152	9.219	49.8152	9.375	49.8152	10.344	49.8152	9.5	49.8129	9.361	49.8152	9.979
49.8357	9.948	49.8357	8.51	49.8357	9.5	49.8357	9.052	49.8357	8.969	49.8357	9.448	49.8357	10.458	49.8357	9.313	49.8334	9.686	49.8357	9.396
49.8562	9.729	49.8562	8.458	49.8562	9.938	49.8562	9.375	49.8562	8.688	49.8562	9.354	49.8562	10.083	49.8562	9.51	49.8539	9.937	49.8562	10.219
49.8767	9.354	49.8767	8.646	49.8767	10.271	49.8767	9.74	49.8767	8.604	49.8767	9.75	49.8767	9.823	49.8767	9.688	49.8744	9.979	49.8767	10.021
49.8972	9.969	49.8972	8.385	49.8972	9.844	49.8972	9.427	49.8972	8.604	49.8972	8.917	49.8972	10.458	49.8972	9.031	49.8949	9.801	49.8972	10.365
49.9177	9.906	49.9177	8.5	49.9177	9.729	49.9177	9.406	49.9177	8.531	49.9177	9.521	49.9177	10.229	49.9177	9.729	49.9154	10.44	49.9177	10.25
49.9382	9.854	49.9382	8.51	49.9382	10.365	49.9382	9.406	49.9382	8.75	49.9382	9.375	49.9382	9.938	49.9382	10.208	49.9359	9.791	49.9382	10.281
49.9587	9.552	49.9587	8.75	49.9587	9.854	49.9587	9.583	49.9587	8.875	49.9587	8.938	49.9587	10.635	49.9587	9.24	49.9564	10.304	49.9587	10.26
49.9792	9.573	49.9792	8.802	49.9792	8.969	49.9792	9.74	49.9792	8.844	49.9792	9.802	49.9792	10.708	49.9792	9.406	49.9769	9.728	49.9792	10.792
49.9997	9.865	49.9997	8.375	49.9997	9.427	49.9997	9.01	49.9997	8.719	49.9997	9.635	49.9997	9.708	49.9997	9.635	49.9974	10.115	49.9997	10.906
50.0202	9.552	50.0202	8.417	50.0202	9.688	50.0202	9.875	50.0202	9.208	50.0202	9.552	50.0202	10.198	50.0202	8.823	50.0179	10.136	50.0202	10.906
50.0407	9.719	50.0407	8.781	50.0407	10.125	50.0407	9.083	50.0407	8.542	50.0407	9.531	50.0407	10.323	50.0407	9.333	50.0384	10.545	50.0407	10.854
50.0612	9.99	50.0612	8.344	50.0612	9.771	50.0612	9.521	50.0612	8.583	50.0612	9.167	50.0612	9.938	50.0612	9.385	50.0589	10.241	50.0612	10.958
50.0817	9.927	50.0817	8.448	50.0817	9.406	50.0817	9.635	50.0817	9.094	50.0817	10.052	50.0817	10.063	50.0817	9.469	50.0794	10.283	50.0817	10.844
50.1022	10.042	50.1022	8.958	50.1022	9.875	50.1022	9.604	50.1022	8.958	50.1022	9.427	50.1022	10.396	50.1022	9.406	50.0999	11.33	50.1022	11.177
50.1227	9.906	50.1227	8.948	50.1227	9.865	50.1227	9.354	50.1227	9.052	50.1227	10.24	50.1227	10.083	50.1227	9.531	50.1204	11.11	50.1227	11.802
50.1432	10.656	50.1432	8.781	50.1432	9.948	50.1432	9.417	50.1432	8.365	50.1432	8.917	50.1432	10.333	50.1432	9.281	50.1409	10.806	50.1432	11.833
50.1637	9.865	50.1637	8.49	50.1637	10.135	50.1637	9.781	50.1637	9.292	50.1637	9.792	50.1637	10.115	50.1637	9.344	50.1614	10.545	50.1637	11.719
50.1842	9.438	50.1842	8.594	50.1842	10	50.1842	9.073	50.1842	8.865	50.1842	9.833	50.1842	9.729	50.1842	9.542	50.1819	10.356	50.1842	11.802
50.2047	9.771	50.2047	9.5	50.2047	9.865	50.2047	9.271	50.2047	8.906	50.2047	9.688	50.2047	10.177	50.2047	9.948	50.2024	10.67	50.2047	12.063
50.2252	10.094	50.2252	8.313	50.2252	9.729	50.2252	9.458	50.2252	9.51	50.2252	10.24	50.2252	10.323	50.2252	9.458	50.2229	10.094	50.2252	11.771
50.2457	10.135	50.2457	8.844	50.2457	9.865	50.2457	10.292	50.2457	8.458	50.2457	9.917	50.2457	9.469	50.2457	9.563	50.2434	10.136	50.2457	11.594
50.2662	9.646	50.2662	8.677	50.2662	9.813	50.2662	9.813	50.2662	9.073	50.2662	10.073	50.2662	10	50.2662	9.198	50.264	10.408	50.2662	10.865
50.2867	9.781	50.2867	8.635	50.2867	9.917	50.2867	9.865	50.2867	9.021	50.2867	10.198	50.2867	10.26	50.2867	9.427	50.2845	10.702	50.2867	10.865
50.3072	10.073	50.3072	8.333	50.3072	9.583	50.3072	9.698	50.3072	8.698	50.3072	9.865	50.3072	9.729	50.3072	9.104	50.305	10.031	50.3072	11.24
50.3277	10.583	50.3277	8.469	50.3277	10.104	50.3277	9.396	50.3277	9.156	50.3277	10.125	50.3277	10.156	50.3277	9.385	50.3255	10.209	50.3277	11.167
50.3482	10.365	50.3482	8.292	50.3482	9.552	50.3482	9.615	50.3482	8.417	50.3482	9.771	50.3482	9.792	50.3482	9.021	50.346	9.78	50.3482	10.667
50.3687	9.99	50.3687	8.438	50.3687	8.781	50.3687	9.938	50.3687	9.063	50.3687	9.438	50.3687	10.417	50.3687	9.448	50.3665	9.937	50.3687	10.625
50.3892	9.969	50.3892	8.573	50.3892	9.5	50.3892	9.625	50.3892	9.302	50.3892	8.958	50.3892	10.417	50.3892	9.396	50.387	9.466	50.3892	10.5
50.4097	10.375	50.4097	9.396	50.4097	9.229	50.4097	10.01	50.4097	9.271	50.4097	9.823	50.4097	9.333	50.4097	9.271	50.4075	9.969	50.4097	10.427
50.4302	10.146	50.4302	8.563	50.4302	9.667	50.4302	9.677	50.4302	8.969	50.4302	9.896	50.4302	9.448	50.4302	8.896	50.428	9.455	50.4302	10.177
50.4507	9.854	50.4507	7.729	50.4507	9.896	50.4507	9.563	50.4507	8.5	50.4507	9.344	50.4507	10.469	50.4507	9.146	50.4485	9.539	50.4507	9.802
50.4712	9.469	50.4712	8.198	50.4712	9.375	50.4712	8.76	50.4712	8.469	50.4712	9.521	50.4712	10.51	50.4712	9.021	50.469	9.257	50.4712	10.802
50.4917	10.094	50.4917	8.938	50.4917	9.344	50.4917	9.167	50.4917	8.583	50.4917	9.333	50.4917	10.542	50.4917	9.083	50.4895	8.859	50.4917	10.042
50.5122	9.781	50.5122	8.344	50.5122	9.49	50.5122	9.74	50.5122	8.458	50.5122	9.354	50.5122	10.125	50.5122	8.938	50.51	8.764	50.5122	9.615
50.5327	9.958	50.5327	8.719	50.5327	9.167	50.5327	10.323	50.5327	8.698	50.5327	9.615	50.5327	9.99	50.5327	9.031	50.5305	8.649	50.5327	9.75
50.5532	10.323	50.5532	8.865	50.5532	9.698	50.5532	9.417	50.5532	8.906	50.5532	9.448	50.5532	9.813	50.5532	8.688	50.551	8.785	50.5532	9.615
50.5737	10.146	50.5737	9.188	50.5737	9.135	50.5737	9.5	50.5737	8.469	50.5737	9.021	50.5737	9.677	50.5737	9.375	50.5715	8.503	50.5737	9.385
50.5942	10.313	50.5942	8.302	50.5942	8.979	50.5942	9.438	50.5942	7.833	50.5942	8.917	50.5942	9.844	50.5942	9.313	50.592	8.272	50.5942	9.854
50.6147	10.073	50.6147	8.573	50.6147	9.625	50.6147	8.917	50.6147	8.531	50.6147	9.635	50.6147	9.885	50.6147	9.115	50.6125	8.89	50.6147	9.427
50.6352	10.375	50.6352	8	50.6352	9.51	50.6352	9.625	50.6352	8.979	50.6352	8.885	50.6352	9.313	50.6352	9.135	50.633	9.445	50.6352	9.417
50.6557	10.188	50.6557	7.833	50.6557	9.906	50.6557	10.052	50.6557	8.896	50.6557	9.406	50.6557	10.156	50.6557	9.115	50.6535	8.398	50.6557	9.375
50.6762	10.615	50.6762	7.99	50.6762	9.229	50.6762	9.302	50.6762	8.365	50.6762	8.958	50.6762	9.708	50.6762	8.677	50.674	9.037	50.6762	9.406
50.6967	9.417	50.6967	8.167	50.6967	9.167	50.6967	9.167	50.6967	8.583	50.6967	9.031	50.6967	10.156	50.6967	9.104	50.6945	8.576	50.6967	9.063
50.7172	10.24	50.7172	8.833	50.7172	9.365	50.7172	9.417	50.7172	9.083	50.7172	8.927	50.7172	9.625	50.7172	8.865	50.715	8.503	50.7172	9.385
50.7377	10	50.7377	8.604	50.7377	9.323	50.7377	9.354	50.7377	8.115	50.7377	8.948	50.7377	9.917	50.7377	8.969	50.7355	8.335	50.7377	9
50.7582	9.792	50.7582	7.729	50.7582	9.896	50.7582	9.271	50.7582	8.906	50.7582	8.813	50.7582	9.979	50.7582	8.938	50.756	8.304	50.7582	9.156
50.7787	9.531	50.7787	8.615	50.7787	9.74	50.7787	9.688	50.7787	9.146	50.7787	9.74	50.7787	9.646	50.7787	9.177	50.7765	8.639	50.7787	8.594
50.7992	9.333	50.7992	8.292	50.7992	9.333	50.7992	9.417	50.7992	8.823	50.7992	9.198	50.7992	9.333	50.7992	8.865	50.797	8.607	50.7992	9.146
50.8197	9.531	50.8197	8.323	50.8197	9.229	50.8197	8.292	50.8197	8.49	50.8197	8.708	50.8197	9.875	50.8197	9.073	50.8175	8.314	50.8197	9.094
50.8402	10.219	50.8402	7.875	50.8402	8.76	50.8402	9.281	50.8402	8.542	50.8402	8.74	50.8402	9.531	50.8402	9.281	50.838	8.901	50.8402	8.979
50.8607	9.333	50.8607	8.396	50.8607	8.833	50.8607	8.99	50.8607	8.25	50.8607	9.438	50.8607	10.042	50.8607	9.375	50.8585	8.901	50.8607	9.271
50.8812	10.281	50.8812	8.604	50.8812	9.427	50.8812	9.313	50.8812	9.146	50.8812	9.208	50.8812	9.479	50.8812	9.365	50.879	8.283	50.8812	8.99
50.9017	9.771	50.9017	8.5	50.9017	9.229	50.9017	9.021	50.9017	8.927	50.9017	8.604	50.9017	9.479	50.9017	8.969	50.8995	9.141	50.9017	9.229
50.9222	9.51	50.9222	9.031	50.9222	9.448	50.9222	9.354	50.9222	8.854	50.9222	9.219	50.9222	9.958	50.9222	9.396	50.92	8.848	50.9222	9.115
50.9427	9.563	50.9427	8.521	50.9427	9.458	50.9427	8.865	50.9427	8.458	50.9427	9	50.9427	9.177	50.9427	8.729	50.9405	8.335	50.9427	8.531
50.9632	8.875	50.9632	8.063	50.9632	9.302	50.9632	9.042	50.9632	8.385	50.9632	9.156	50.9632	9.542	50.9632	8.573	50.961	8.272	50.9632	8.458
50.9837	9.719	50.9837	8.354	50.9837	9.521	50.9837	9.385	50.9837	8.604	50.9837	8.729	50.9837	9.854	50.9837	8.656	50.9815	8.188	50.9837	8.521
51.0042	9.448	51.0042	8.292	51.0042	8.948	51.0042	10.052	51.0042	8.51	51.0042	8.615	51.0042	9.563	51.0042	8.604	51.002	7.958	51.0042	8.688
51.0247	10.125	51.0247	8.375	51.0247	9.375	51.0247	9.198	51.0247	8.594	51.0247	9.156	51.0247	9.115	51.0247	8.583	51.0225	7.895	51.0247	8.542
51.0452	9.031	51.0452	8.396	51.0452	9.292	51.0452	9.063	51.0452	8.604	51.0452	9.99	51.0452	9.229	51.0452	8.75	51.043	8.272	51.0452	8.823
51.0657	9.323	51.0657	8.01	51.0657	9.052	51.0657	9.26	51.0657	8.594	51.0657	8.688	51.0657	8.958	51.0657	8.542	51.0635	8.398	51.0657	8.583
51.0862	9.552	51.0862	8.073	51.0862	9.49	51.0862	8.573	51.0862	8.771	51.0862	9.104	51.0862	9.646	51.0862	8.698	51.084	8.084	51.0862	8.375
51.1067	9.208	51.1067	8.719	51.1067	9.25	51.1067	8.896	51.1067	8.281	51.1067	8.698	51.1067	10.167	51.1067	8.542	51.1045	8.429	51.1067	8.885
51.1272	9.188	51.1272	8.354	51.1272	9.573	51.1272	9.094	51.1272	9.031	51.1272	9.135	51.1272	9.385	51.1272	9.094	51.125	8.199	51.1272	8.75
51.1477	9.49	51.1477	8.167	51.1477	9.01	51.1477	9.24	51.1477	8.49	51.1477	8.927	51.1477	9.896	51.1477	8.646	51.1455	8.691	51.1477	8.708
51.1682	9.115	51.1682	8.448	51.1682	8.573	51.1682	9	51.1682	8.583	51.1682	8.906	51.1682	9.813	51.1682	8.49	51.166	8.157	51.1682	8.604
51.1887	9.833	51.1887	8.063	51.1887	9.865	51.1887	8.865	51.1887	8.365	51.1887	8.938	51.1887	9.552	51.1887	8.667	51.1865	8.586	51.1887	8.729
51.2092	9.323	51.2092	8.406	51.2092	8.865	51.2092	8.521	51.2092	8.438	51.2092	8.896	51.2092	9.24	51.2092	8.438	51.207	8.723	51.2092	8.615
51.2297	8.844	51.2297	8.063	51.2297	9.115	51.2297	9.333	51.2297	8.896	51.2297	8.719	51.2297	9.51	51.2297	8.708	51.2275	8.22	51.2297	8.313
51.2502	10.094	51.2502	8.49	51.2502	9.25	51.2502	8.875	51.2502	8.729	51.2502	8.719	51.2502	9.573	51.2502	8.531	51.248	8.67	51.2502	8.854
51.2707	8.99	51.2707	8.417	51.2707	9.906	51.2707	9.417	51.2707	8.146	51.2707	9.385	51.2707	9.792	51.2707	8.625	51.2685	8.346	51.2707	8.51
51.2912	9.031	51.2912	7.656	51.2912	9.125	51.2912	8.552	51.2912	8.146	51.2912	8.656	51.2912	9.198	51.2912	9.219	51.289	8.387	51.2912	8.302
51.3117	8.927	51.3117	7.406	51.3117	8.656	51.3117	9.198	51.3117	8.531	51.3117	8.813	51.3117	9.281	51.3117	8.854	51.3095	7.99	51.3117	8.823
51.3322	9.25	51.3322	8.51	51.3322	8.896	51.3322	8.813	51.3322	8.823	51.3322	8.677	51.3322	9.198	51.3322	9.25	51.33	8.105	51.3322	8.635
51.3527	9.042	51.3527	8.167	51.3527	8.99	51.3527	9.188	51.3527	7.854	51.3527	8.167	51.3527	9.583	51.3527	8.938	51.3505	7.801	51.3527	8.156
51.3732	9.531	51.3732	7.792	51.3732	8.792	51.3732	8.906	51.3732	8.271	51.3732	8.573	51.3732	9.448	51.3732	8.583	51.371	8.147	51.3732	7.844
51.3937	9.188	51.3937	8.323	51.3937	8.76	51.3937	8.896	51.3937	8.219	51.3937	8.646	51.3937	10.042	51.3937	8.302	51.3915	8.168	51.3937	8.875
51.4142	9.354	51.4142	8.354	51.4142	8.865	51.4142	8.854	51.4142	8.292	51.4142	8.396	51.4142	9.802	51.4142	8.302	51.412	8.168	51.4142	8.49
51.4347	9.344	51.4347	8.625	51.4347	9.229	51.4347	9.021	51.4347	8.115	51.4347	8.802	51.4347	9.344	51.4347	8.385	51.4325	8.115	51.4347	8.313
51.4553	8.958	51.4553	9.021	51.4553	9.146	51.4553	8.99	51.4553	7.844	51.4553	8.99	51.4553	9.469	51.4553	8.917	51.453	7.843	51.4553	8.448
51.4758	9.021	51.4758	8.167	51.4758	9.302	51.4758	8.385	51.4758	8.042	51.4758	8.729	51.4758	9.479	51.4758	8.844	51.4735	7.864	51.4758	9.031
51.4963	9.073	51.4963	8.458	51.4963	9.135	51.4963	8.865	51.4963	7.906	51.4963	8.417	51.4963	9.427	51.4963	8.5	51.494	8.23	51.4963	8.292
51.5168	9.146	51.5168	7.896	51.5168	9.365	51.5168	9.188	51.5168	8.302	51.5168	8.573	51.5168	9.51	51.5168	8.406	51.5145	8.45	51.5168	8.469
51.5373	8.917	51.5373	8.083	51.5373	9.313	51.5373	9.406	51.5373	8.385	51.5373	8.531	51.5373	9.75	51.5373	8.698	51.535	7.969	51.5373	8.542
51.5578	8.656	51.5578	8.406	51.5578	9.156	51.5578	8.833	51.5578	7.802	51.5578	8.917	51.5578	9.333	51.5578	8.073	51.5555	8.188	51.5578	8.375
51.5783	9.302	51.5783	8.354	51.5783	8.813	51.5783	8.979	51.5783	8.219	51.5783	8.594	51.5783	9.625	51.5783	8.813	51.576	8.063	51.5783	8.167
51.5988	9.26	51.5988	8.083	51.5988	8.531	51.5988	9.094	51.5988	8.583	51.5988	9.094	51.5988	9.656	51.5988	8.375	51.5965	7.728	51.5988	8.344
51.6193	8.854	51.6193	7.906	51.6193	8.927	51.6193	8.531	51.6193	8.479	51.6193	8.49	51.6193	8.792	51.6193	8.979	51.617	8.545	51.6193	8.208
51.6398	8.563	51.6398	8.573	51.6398	8.906	51.6398	8.969	51.6398	8.26	51.6398	8.094	51.6398	9.573	51.6398	8.646	51.6375	9.026	51.6398	8.75
51.6603	8.875	51.6603	8.354	51.6603	8.406	51.6603	8.677	51.6603	8.521	51.6603	8.25	51.6603	8.719	51.6603	8.375	51.658	7.895	51.6603	8.49
51.6808	8.688	51.6808	8.292	51.6808	8.865	51.6808	8.813	51.6808	8.385	51.6808	8.583	51.6808	8.885	51.6808	8.906	51.6785	8.126	51.6808	7.948
51.7013	9.042	51.7013	8.375	51.7013	8.917	51.7013	8.573	51.7013	8.656	51.7013	8.667	51.7013	9.167	51.7013	8.313	51.699	8.356	51.7013	8.521
51.7218	9.094	51.7218	8.281	51.7218	9.51	51.7218	8.365	51.7218	8.052	51.7218	8.563	51.7218	9.365	51.7218	8.677	51.7195	8.042	51.7218	8.542
51.7423	8.583	51.7423	8.125	51.7423	9.073	51.7423	8.969	51.7423	7.75	51.7423	8.906	51.7423	9.531	51.7423	8.615	51.74	8.188	51.7423	8.406
51.7628	8.958	51.7628	8.26	51.7628	8.781	51.7628	8.708	51.7628	8.198	51.7628	9.188	51.7628	9.729	51.7628	8.615	51.7605	8.356	51.7628	8.604
51.7833	9.177	51.7833	8.042	51.7833	9.135	51.7833	8.51	51.7833	7.771	51.7833	9	51.7833	8.854	51.7833	8.573	51.781	8.01	51.7833	7.906
51.8038	8.656	51.8038	7.927	51.8038	9.052	51.8038	8.958	51.8038	8.188	51.8038	8.938	51.8038	9.25	51.8038	8.24	51.8015	8	51.8038	9.021
51.8243	8.615	51.8243	7.969	51.8243	8.906	51.8243	7.854	51.8243	8.573	51.8243	8.438	51.8243	8.865	51.8243	8.573	51.822	8.073	51.8243	8.146
51.8448	8.604	51.8448	7.885	51.8448	8.927	51.8448	8.104	51.8448	7.99	51.8448	8.115	51.8448	8.469	51.8448	8.917	51.8425	7.822	51.8448	8.719
51.8653	9.677	51.8653	8.396	51.8653	9.083	51.8653	8.781	51.8653	8.156	51.8653	8.448	51.8653	8.729	51.8653	8.583	51.863	7.979	51.8653	8.417
51.8858	9.104	51.8858	7.625	51.8858	8.99	51.8858	8.208	51.8858	8.031	51.8858	8.865	51.8858	9.635	51.8858	8.729	51.8835	8.262	51.8858	8.094
51.9063	8.667	51.9063	8.396	51.9063	9.125	51.9063	9	51.9063	8.406	51.9063	8.375	51.9063	9.073	51.9063	8.573	51.904	8.262	51.9063	8.313
51.9268	8.948	51.9268	7.74	51.9268	9.052	51.9268	8.208	51.9268	7.927	51.9268	8.385	51.9268	9.615	51.9268	8.74	51.9245	7.56	51.9268	8.563
51.9473	8.979	51.9473	7.979	51.9473	9.104	51.9473	8.917	51.9473	7.875	51.9473	8.844	51.9473	9.333	51.9473	8.219	51.945	8.105	51.9473	7.969
51.9678	8.448	51.9678	8.469	51.9678	8.927	51.9678	8.75	51.9678	8.313	51.9678	8.51	51.9678	9.354	51.9678	8.813	51.9655	8.23	51.9678	8.438
51.9883	8.719	51.9883	8.271	51.9883	9.125	51.9883	8.802	51.9883	8.25	51.9883	8.396	51.9883	9.698	51.9883	8.844	51.986	8.22	51.9883	8.458
52.0088	8.427	52.0088	7.656	52.0088	8.75	52.0088	8.875	52.0088	7.833	52.0088	8.74	52.0088	9.458	52.0088	8.698	52.0065	8.031	52.0088	8.177
52.0293	8.958	52.0293	7.76	52.0293	8.615	52.0293	9.417	52.0293	8.771	52.0293	8.521	52.0293	9.615	52.0293	8.354	52.027	8.01	52.0293	8.333
52.0498	8.615	52.0498	7.896	52.0498	8.396	52.0498	8.698	52.0498	8.469	52.0498	8.698	52.0498	8.781	52.0498	8.354	52.0475	8.084	52.0498	8.469
52.0703	8.677	52.0703	7.656	52.0703	9.031	52.0703	8.75	52.0703	8.104	52.0703	8.302	52.0703	9.448	52.0703	8.76	52.068	7.948	52.0703	8.573
52.0908	8.781	52.0908	7.667	52.0908	8.74	52.0908	8.49	52.0908	7.729	52.0908	8.615	52.0908	9.208	52.0908	8.646	52.0885	8.157	52.0908	8.302
52.1113	8.938	52.1113	7.969	52.1113	9.656	52.1113	8.917	52.1113	8.365	52.1113	8.313	52.1113	9.031	52.1113	8.802	52.109	8.23	52.1113	8.698
52.1318	8.833	52.1318	8.302	52.1318	9.01	52.1318	8.552	52.1318	8.365	52.1318	8.198	52.1318	9.156	52.1318	8.573	52.1295	8.168	52.1318	8.365
52.1523	8.875	52.1523	7.698	52.1523	9.125	52.1523	8.594	52.1523	8.125	52.1523	8.031	52.1523	8.906	52.1523	8.417	52.15	7.665	52.1523	8.25
52.1728	9.167	52.1728	8.094	52.1728	8.729	52.1728	8.635	52.1728	7.417	52.1728	8.427	52.1728	9.271	52.1728	8.448	52.1705	8.178	52.1728	8.438
52.1933	9.156	52.1933	8.385	52.1933	8.354	52.1933	8.583	52.1933	8.156	52.1933	9.042	52.1933	8.802	52.1933	8.427	52.191	8.241	52.1933	8.344
52.2138	8.604	52.2138	7.969	52.2138	8.969	52.2138	8.521	52.2138	8.365	52.2138	8.781	52.2138	9.469	52.2138	8.51	52.2115	7.759	52.2138	7.979
52.2343	9.063	52.2343	7.76	52.2343	9.156	52.2343	8.583	52.2343	8.573	52.2343	8.385	52.2343	9.948	52.2343	8.573	52.232	7.686	52.2343	8.104
52.2548	8.594	52.2548	7.896	52.2548	8.979	52.2548	8.188	52.2548	8.51	52.2548	8.438	52.2548	8.302	52.2548	9.094	52.2525	8.241	52.2548	8.438
52.2753	8.26	52.2753	7.74	52.2753	8.229	52.2753	8.896	52.2753	8.146	52.2753	8.615	52.2753	8.521	52.2753	8.75	52.273	7.623	52.2753	8.635
52.2958	9.219	52.2958	8.594	52.2958	8.698	52.2958	8.344	52.2958	8.031	52.2958	8.677	52.2958	9.083	52.2958	8.625	52.2935	7.969	52.2958	8.063
52.3163	9.5	52.3163	7.51	52.3163	8.698	52.3163	8.844	52.3163	8.521	52.3163	8.865	52.3163	9.906	52.3163	8.677	52.3141	7.801	52.3163	9.031
52.3368	8.844	52.3368	8.094	52.3368	8.583	52.3368	8.396	52.3368	8.656	52.3368	8.708	52.3368	9.021	52.3368	8.094	52.3346	8.492	52.3368	8.25
52.3573	8.458	52.3573	7.708	52.3573	9.219	52.3573	8.906	52.3573	7.875	52.3573	8.448	52.3573	8.708	52.3573	8.677	52.3551	7.822	52.3573	8.667
52.3778	9.094	52.3778	7.917	52.3778	8.99	52.3778	8.625	52.3778	8.146	52.3778	8.656	52.3778	9.01	52.3778	8.844	52.3756	7.906	52.3778	8.188
52.3983	8.594	52.3983	7.885	52.3983	9.083	52.3983	8.469	52.3983	7.802	52.3983	8.438	52.3983	8.75	52.3983	9.031	52.3961	7.466	52.3983	8.135
52.4188	8.573	52.4188	7.469	52.4188	9.229	52.4188	8.563	52.4188	7.906	52.4188	8.271	52.4188	9.448	52.4188	8.771	52.4166	7.791	52.4188	8.031
52.4393	9.406	52.4393	7.333	52.4393	8.698	52.4393	9.01	52.4393	8.104	52.4393	8.427	52.4393	9.292	52.4393	8.573	52.4371	8.251	52.4393	7.938
52.4598	8.833	52.4598	7.906	52.4598	8.813	52.4598	8.427	52.4598	8.583	52.4598	8.271	52.4598	8.865	52.4598	8.531	52.4576	7.613	52.4598	8.417
52.4803	9.531	52.4803	8.125	52.4803	9.115	52.4803	8.688	52.4803	8.625	52.4803	8.333	52.4803	9.01	52.4803	8.698	52.4781	7.948	52.4803	8.396
52.5008	8.698	52.5008	8.344	52.5008	9.115	52.5008	8.458	52.5008	8.542	52.5008	8.573	52.5008	9.292	52.5008	8.354	52.4986	8.115	52.5008	8.51
52.5213	8.729	52.5213	8.188	52.5213	9.135	52.5213	8.938	52.5213	8.083	52.5213	8.385	52.5213	9.208	52.5213	8.531	52.5191	8.073	52.5213	8.667
52.5418	9.167	52.5418	7.813	52.5418	8.729	52.5418	9.021	52.5418	8.271	52.5418	8.458	52.5418	9.365	52.5418	9.031	52.5396	8.063	52.5418	9.146
52.5623	8.604	52.5623	8.167	52.5623	8.854	52.5623	8.792	52.5623	7.906	52.5623	8.385	52.5623	8.927	52.5623	8.188	52.5601	7.958	52.5623	8.25
52.5828	8.833	52.5828	8.125	52.5828	9.042	52.5828	8.646	52.5828	7.51	52.5828	8.854	52.5828	9.385	52.5828	8.198	52.5806	7.99	52.5828	8.396
52.6033	9.052	52.6033	8.021	52.6033	9.042	52.6033	8.854	52.6033	7.729	52.6033	8.854	52.6033	9.177	52.6033	8.313	52.6011	7.853	52.6033	8.677
52.6238	8.688	52.6238	8.167	52.6238	8.49	52.6238	8.281	52.6238	8.5	52.6238	8.458	52.6238	8.854	52.6238	8.281	52.6216	7.497	52.6238	8.469
52.6443	9.104	52.6443	8.135	52.6443	8.677	52.6443	9.031	52.6443	7.833	52.6443	7.885	52.6443	8.771	52.6443	8.031	52.6421	8.063	52.6443	8.375
52.6648	8.708	52.6648	7.927	52.6648	8.792	52.6648	8.438	52.6648	7.635	52.6648	8.656	52.6648	8.802	52.6648	8.219	52.6626	8.241	52.6648	8.219
52.6853	8.781	52.6853	7.74	52.6853	8.917	52.6853	8.771	52.6853	7.625	52.6853	8.448	52.6853	8.719	52.6853	8.573	52.6831	7.686	52.6853	8.24
52.7058	8.75	52.7058	7.792	52.7058	8.677	52.7058	9.021	52.7058	8.24	52.7058	8.417	52.7058	8.854	52.7058	8.469	52.7036	8.073	52.7058	7.823
52.7263	9.125	52.7263	8.427	52.7263	8.49	52.7263	8.521	52.7263	7.896	52.7263	8.917	52.7263	9.292	52.7263	8.677	52.7241	8.492	52.7263	8.135
52.7468	9.156	52.7468	7.479	52.7468	8.813	52.7468	9	52.7468	8.396	52.7468	8.531	52.7468	9.427	52.7468	7.896	52.7446	8.199	52.7468	8.313
52.7673	9.031	52.7673	8.208	52.7673	8.563	52.7673	9.271	52.7673	8.115	52.7673	8.135	52.7673	9.417	52.7673	8.708	52.7651	7.675	52.7673	8.052
52.7878	9.583	52.7878	7.854	52.7878	8.854	52.7878	9.24	52.7878	8.479	52.7878	8.333	52.7878	8.406	52.7878	8.969	52.7856	8.408	52.7878	8.156
52.8083	9.219	52.8083	7.76	52.8083	9.229	52.8083	8.667	52.8083	7.938	52.8083	8.021	52.8083	9.51	52.8083	8.802	52.8061	8.262	52.8083	7.979
52.8288	8.531	52.8288	7.885	52.8288	8.521	52.8288	8.573	52.8288	8.438	52.8288	8.646	52.8288	8.875	52.8288	8.563	52.8266	8.105	52.8288	8.24
52.8493	8.594	52.8493	7.646	52.8493	8.667	52.8493	8.76	52.8493	7.906	52.8493	8.188	52.8493	8.75	52.8493	8.75	52.8471	7.487	52.8493	8.094
52.8698	8.354	52.8698	8.135	52.8698	8.406	52.8698	8.406	52.8698	7.927	52.8698	8.833	52.8698	8.813	52.8698	8.188	52.8676	8.052	52.8698	7.5
52.8903	9.135	52.8903	7.229	52.8903	8.5	52.8903	8.25	52.8903	8.469	52.8903	8.896	52.8903	9.667	52.8903	8.448	52.8881	7.508	52.8903	8.458
52.9108	8.969	52.9108	7.438	52.9108	8.219	52.9108	8.563	52.9108	8.042	52.9108	8.594	52.9108	9.042	52.9108	8.365	52.9086	7.319	52.9108	8.583
52.9313	8.708	52.9313	7.792	52.9313	8.677	52.9313	8.74	52.9313	7.969	52.9313	8.271	52.9313	9.604	52.9313	8.323	52.9291	7.895	52.9313	7.948
52.9518	9.198	52.9518	8.531	52.9518	8.719	52.9518	8.688	52.9518	7.708	52.9518	8.594	52.9518	9.073	52.9518	8.375	52.9496	8.387	52.9518	8.854
52.9723	9.552	52.9723	8.219	52.9723	8.49	52.9723	8.417	52.9723	7.708	52.9723	8.385	52.9723	8.958	52.9723	8.583	52.9701	8.408	52.9723	8.26
52.9928	8.719	52.9928	7.167	52.9928	8.438	52.9928	9.229	52.9928	7.708	52.9928	8.5	52.9928	9	52.9928	8.375	52.9906	8.084	52.9928	8
53.0133	8.417	53.0133	7.719	53.0133	8.667	53.0133	8.229	53.0133	8.021	53.0133	9.01	53.0133	8.896	53.0133	8.323	53.0111	7.78	53.0133	8.521
53.0338	9.063	53.0338	7.865	53.0338	8.406	53.0338	8.802	53.0338	8.021	53.0338	8.281	53.0338	8.552	53.0338	8.063	53.0316	8.01	53.0338	7.906
53.0543	8.813	53.0543	7.427	53.0543	8.625	53.0543	8.458	53.0543	8.01	53.0543	8.104	53.0543	8.771	53.0543	8.729	53.0521	7.277	53.0543	8.24
53.0748	8.875	53.0748	7.833	53.0748	8.563	53.0748	8.448	53.0748	7.844	53.0748	8.521	53.0748	9.188	53.0748	8.594	53.0726	7.644	53.0748	8.542
53.0953	8.646	53.0953	8.083	53.0953	8.271	53.0953	8.406	53.0953	7.542	53.0953	8.802	53.0953	8.708	53.0953	7.823	53.0931	7.864	53.0953	8.115
53.1158	9.167	53.1158	8.229	53.1158	8.948	53.1158	8.771	53.1158	7.677	53.1158	8.854	53.1158	8.979	53.1158	8.073	53.1136	7.812	53.1158	8.792
53.1363	8.49	53.1363	7.521	53.1363	8.385	53.1363	8.302	53.1363	7.938	53.1363	8.74	53.1363	9.042	53.1363	7.99	53.1341	8.073	53.1363	8.01
53.1568	8.625	53.1568	7.927	53.1568	8.865	53.1568	7.594	53.1568	7.594	53.1568	8.052	53.1568	8.99	53.1568	8.167	53.1546	8.524	53.1568	8.385
53.1773	8.49	53.1773	7.792	53.1773	8.677	53.1773	8.24	53.1773	8.073	53.1773	7.969	53.1773	8.75	53.1773	7.99	53.1751	8.01	53.1773	8
53.1978	8.26	53.1978	8.042	53.1978	8.25	53.1978	8.99	53.1978	8.115	53.1978	8.427	53.1978	8.51	53.1978	7.969	53.1956	7.33	53.1978	8.052
53.2183	9.281	53.2183	7.521	53.2183	8.531	53.2183	7.979	53.2183	7.865	53.2183	8.083	53.2183	9.313	53.2183	8.188	53.2161	8.23	53.2183	8.135
53.2388	8.906	53.2388	7.542	53.2388	8.958	53.2388	8.417	53.2388	7.531	53.2388	8.396	53.2388	8.792	53.2388	7.802	53.2366	7.759	53.2388	8.125
53.2593	8.792	53.2593	7.771	53.2593	8.26	53.2593	8.615	53.2593	7.625	53.2593	8.219	53.2593	9.563	53.2593	7.99	53.2571	7.654	53.2593	8.188
53.2798	8.438	53.2798	7.521	53.2798	9.281	53.2798	8.698	53.2798	7.969	53.2798	8.073	53.2798	9.333	53.2798	8.531	53.2776	7.696	53.2798	8.271
53.3003	8.938	53.3003	7.823	53.3003	8.656	53.3003	8.615	53.3003	7.885	53.3003	8.083	53.3003	9.083	53.3003	8.417	53.2981	7.99	53.3003	8.438
53.3208	8.604	53.3208	7.521	53.3208	8.698	53.3208	9.052	53.3208	8.021	53.3208	8.198	53.3208	9.063	53.3208	8.396	53.3186	8.063	53.3208	7.948
53.3413	9.01	53.3413	8.344	53.3413	8.771	53.3413	8.333	53.3413	7.865	53.3413	7.906	53.3413	8.719	53.3413	8.354	53.3391	7.738	53.3413	7.781
53.3618	8.406	53.3618	8.021	53.3618	8.823	53.3618	8.26	53.3618	7.573	53.3618	8.458	53.3618	8.719	53.3618	8.531	53.3596	7.707	53.3618	7.906
53.3823	8.573	53.3823	7.698	53.3823	8.396	53.3823	8.719	53.3823	7.646	53.3823	8.167	53.3823	8.469	53.3823	8.156	53.3801	8.314	53.3823	7.958
53.4028	8.469	53.4028	8.26	53.4028	8.729	53.4028	8.167	53.4028	7.698	53.4028	8.833	53.4028	9.188	53.4028	8.198	53.4006	8.063	53.4028	8.146
53.4233	8.656	53.4233	8.427	53.4233	8.281	53.4233	7.969	53.4233	8.156	53.4233	7.979	53.4233	9.031	53.4233	8.344	53.4211	7.529	53.4233	8.167
53.4438	8.083	53.4438	7.677	53.4438	8.469	53.4438	8.01	53.4438	7.594	53.4438	8.333	53.4438	8.792	53.4438	7.979	53.4416	7.99	53.4438	7.719
53.4643	8.583	53.4643	7.698	53.4643	9.292	53.4643	8.552	53.4643	7.219	53.4643	8.052	53.4643	8.583	53.4643	8.5	53.4621	7.749	53.4643	8.115
53.4848	8.688	53.4848	7.771	53.4848	9.135	53.4848	8.021	53.4848	7.688	53.4848	7.885	53.4848	8.635	53.4848	8.427	53.4826	7.864	53.4848	8.354
53.5054	8.083	53.5054	7.802	53.5054	8.958	53.5054	8.531	53.5054	7.75	53.5054	8.604	53.5054	9.094	53.5054	8.458	53.5031	7.686	53.5054	8.563
53.5259	9.146	53.5259	7.583	53.5259	8.323	53.5259	8.198	53.5259	8.385	53.5259	8.708	53.5259	8.698	53.5259	8.458	53.5236	8.168	53.5259	8.26
53.5464	8.354	53.5464	7.521	53.5464	8.958	53.5464	8.479	53.5464	7.719	53.5464	7.979	53.5464	9.031	53.5464	8.021	53.5441	7.644	53.5464	7.604
53.5669	8.49	53.5669	7.479	53.5669	8.24	53.5669	8.458	53.5669	8.167	53.5669	8.021	53.5669	9.042	53.5669	8.635	53.5646	7.77	53.5669	8.052
53.5874	8.469	53.5874	7.26	53.5874	8.438	53.5874	8.104	53.5874	7.854	53.5874	8.292	53.5874	9.271	53.5874	8.625	53.5851	7.895	53.5874	8.063
53.6079	8.885	53.6079	7.531	53.6079	8.125	53.6079	7.958	53.6079	7.552	53.6079	7.865	53.6079	8.958	53.6079	8.146	53.6056	7.55	53.6079	7.531
53.6284	8.469	53.6284	7.531	53.6284	8.667	53.6284	8.323	53.6284	8.156	53.6284	8.458	53.6284	8.833	53.6284	8.219	53.6261	8.157	53.6284	7.979
53.6489	8.271	53.6489	7.313	53.6489	8.427	53.6489	8	53.6489	7.854	53.6489	7.719	53.6489	8.5	53.6489	7.771	53.6466	7.592	53.6489	8.49
53.6694	8.177	53.6694	7.5	53.6694	8.958	53.6694	7.625	53.6694	7.979	53.6694	8.24	53.6694	9.104	53.6694	8.292	53.6671	7.749	53.6694	8.063
53.6899	9.094	53.6899	7.25	53.6899	8.781	53.6899	8.5	53.6899	7.26	53.6899	8.167	53.6899	8.969	53.6899	8.76	53.6876	8.021	53.6899	7.74
53.7104	8.417	53.7104	7.552	53.7104	8.667	53.7104	8.865	53.7104	8.094	53.7104	8.281	53.7104	9.167	53.7104	8.177	53.7081	7.56	53.7104	7.792
53.7309	8.771	53.7309	7.594	53.7309	8.698	53.7309	8.281	53.7309	7.938	53.7309	8.281	53.7309	8.948	53.7309	8.292	53.7286	7.885	53.7309	8.583
53.7514	8.375	53.7514	7.906	53.7514	8.354	53.7514	8.042	53.7514	6.969	53.7514	8.156	53.7514	8.406	53.7514	8.26	53.7491	7.12	53.7514	7.781
53.7719	8.594	53.7719	7.271	53.7719	8.396	53.7719	8.396	53.7719	7.875	53.7719	7.979	53.7719	8.635	53.7719	8.396	53.7696	7.948	53.7719	8.073
53.7924	8.583	53.7924	7.885	53.7924	8.542	53.7924	8.188	53.7924	7.354	53.7924	8.552	53.7924	8.365	53.7924	7.979	53.7901	7.361	53.7924	8.167
53.8129	8.583	53.8129	7.865	53.8129	8.615	53.8129	8.698	53.8129	7.833	53.8129	8.5	53.8129	8.5	53.8129	8.333	53.8106	7.895	53.8129	7.958
53.8334	8.427	53.8334	7.635	53.8334	8.719	53.8334	8.083	53.8334	7.646	53.8334	8.635	53.8334	8.896	53.8334	8.25	53.8311	7.696	53.8334	8.125
53.8539	8.771	53.8539	7.292	53.8539	8.927	53.8539	7.854	53.8539	8.135	53.8539	7.979	53.8539	8.396	53.8539	8	53.8516	7.77	53.8539	7.885
53.8744	8.156	53.8744	7.656	53.8744	8.604	53.8744	8.219	53.8744	8.104	53.8744	8.74	53.8744	8.448	53.8744	7.698	53.8721	7.644	53.8744	7.74
53.8949	7.948	53.8949	7.656	53.8949	8.344	53.8949	8.052	53.8949	7.406	53.8949	7.76	53.8949	8.813	53.8949	8.729	53.8926	7.56	53.8949	8.104
53.9154	8.073	53.9154	8.01	53.9154	8.531	53.9154	7.802	53.9154	7.583	53.9154	8.156	53.9154	8.448	53.9154	8.354	53.9131	7.613	53.9154	7.927
53.9359	8.021	53.9359	7.719	53.9359	8.448	53.9359	8.177	53.9359	7.5	53.9359	7.917	53.9359	8.5	53.9359	8.281	53.9336	7.832	53.9359	8.094
53.9564	8.188	53.9564	7.729	53.9564	8.344	53.9564	8.396	53.9564	7.75	53.9564	8.781	53.9564	8.646	53.9564	8.375	53.9541	7.99	53.9564	8.5
53.9769	8.167	53.9769	7.042	53.9769	8.365	53.9769	8.281	53.9769	7.51	53.9769	8.156	53.9769	8.552	53.9769	7.792	53.9746	8.241	53.9769	7.99
53.9974	8.135	53.9974	7.594	53.9974	8.396	53.9974	8.156	53.9974	7.656	53.9974	8.427	53.9974	8.406	53.9974	7.865	53.9951	7.99	53.9974	8.563
54.0179	8.292	54.0179	8.031	54.0179	8.323	54.0179	7.979	54.0179	7.417	54.0179	7.604	54.0179	8.531	54.0179	8.104	54.0156	7.812	54.0179	7.76
54.0384	8.063	54.0384	7.656	54.0384	8.729	54.0384	8.51	54.0384	7.344	54.0384	8.521	54.0384	8.896	54.0384	8.448	54.0361	7.288	54.0384	7.646
54.0589	8.198	54.0589	7.396	54.0589	8.542	54.0589	8.344	54.0589	7.927	54.0589	7.948	54.0589	8.75	54.0589	7.885	54.0566	7.623	54.0589	7.729
54.0794	7.917	54.0794	7.219	54.0794	8.531	54.0794	8	54.0794	7.24	54.0794	7.708	54.0794	8.469	54.0794	8.01	54.0771	7.236	54.0794	8.156
54.0999	7.615	54.0999	7.469	54.0999	8.417	54.0999	8	54.0999	7.74	54.0999	8.5	54.0999	8.75	54.0999	7.99	54.0976	8.168	54.0999	8.104
54.1204	8.5	54.1204	7.198	54.1204	8.104	54.1204	7.469	54.1204	7.344	54.1204	7.865	54.1204	8.542	54.1204	8.177	54.1181	7.969	54.1204	8.385
54.1409	7.51	54.1409	7.854	54.1409	8.292	54.1409	8.208	54.1409	7.677	54.1409	7.969	54.1409	8.771	54.1409	7.625	54.1386	7.895	54.1409	8.313
54.1614	8.115	54.1614	7.156	54.1614	8.031	54.1614	8.333	54.1614	7.823	54.1614	8.104	54.1614	8.823	54.1614	8.125	54.1591	7.738	54.1614	7.802
54.1819	7.76	54.1819	7.698	54.1819	8.875	54.1819	8.281	54.1819	8.177	54.1819	7.813	54.1819	8.542	54.1819	8.198	54.1796	7.225	54.1819	8.427
54.2024	8.781	54.2024	7.24	54.2024	8.885	54.2024	8.135	54.2024	7.833	54.2024	7.99	54.2024	9.135	54.2024	7.917	54.2001	7.466	54.2024	7.729
54.2229	8.25	54.2229	7.51	54.2229	8.427	54.2229	8.375	54.2229	7.521	54.2229	7.646	54.2229	8.198	54.2229	7.604	54.2206	7.77	54.2229	7.823
54.2434	8.313	54.2434	7.646	54.2434	7.938	54.2434	8.219	54.2434	8.104	54.2434	7.604	54.2434	8.552	54.2434	7.625	54.2411	7.026	54.2434	7.719
54.2639	8.021	54.2639	7.396	54.2639	8.406	54.2639	7.813	54.2639	7.417	54.2639	8.042	54.2639	8.802	54.2639	7.99	54.2616	7.822	54.2639	8.031
54.2844	7.958	54.2844	7.573	54.2844	8.417	54.2844	8.375	54.2844	7.542	54.2844	8.094	54.2844	8.125	54.2844	8.354	54.2821	7.665	54.2844	7.771
54.3049	8.125	54.3049	7.281	54.3049	8.802	54.3049	8.604	54.3049	8.198	54.3049	7.615	54.3049	8.615	54.3049	7.906	54.3026	7.581	54.3049	8.135
54.3254	8.635	54.3254	7.677	54.3254	8.354	54.3254	8.198	54.3254	7.563	54.3254	8.146	54.3254	8.604	54.3254	8.031	54.3231	7.623	54.3254	8.344
54.3459	8.115	54.3459	7.167	54.3459	8.177	54.3459	8.031	54.3459	7.625	54.3459	8.156	54.3459	8.427	54.3459	8.104	54.3436	7.162	54.3459	8.76
54.3664	8.01	54.3664	7.979	54.3664	7.885	54.3664	8.073	54.3664	7.021	54.3664	8.438	54.3664	8.594	54.3664	8.021	54.3641	7.393	54.3664	8.188
54.3869	8.292	54.3869	7.323	54.3869	8.854	54.3869	8.156	54.3869	7.604	54.3869	8.208	54.3869	8.531	54.3869	8.313	54.3847	7.455	54.3869	7.729
54.4074	8.667	54.4074	7.417	54.4074	8.542	54.4074	7.74	54.4074	7.552	54.4074	8.344	54.4074	8.615	54.4074	7.719	54.4052	7.728	54.4074	7.719
54.4279	8.313	54.4279	7.698	54.4279	7.813	54.4279	8.365	54.4279	7.688	54.4279	8.135	54.4279	8.552	54.4279	7.792	54.4257	7.623	54.4279	8.365
54.4484	8.521	54.4484	7.5	54.4484	8.5	54.4484	8.281	54.4484	7.448	54.4484	7.979	54.4484	8.427	54.4484	8.188	54.4462	7.424	54.4484	7.719
54.4689	8.469	54.4689	7.042	54.4689	8.5	54.4689	8.021	54.4689	7.708	54.4689	7.74	54.4689	8.865	54.4689	8.083	54.4667	7.508	54.4689	7.75
54.4894	8.198	54.4894	6.948	54.4894	8.552	54.4894	7.906	54.4894	7.635	54.4894	7.833	54.4894	8.813	54.4894	8.271	54.4872	7.455	54.4894	7.823
54.5099	8.75	54.5099	7.292	54.5099	8.26	54.5099	8.208	54.5099	7.479	54.5099	8.302	54.5099	8.594	54.5099	8.302	54.5077	7.634	54.5099	7.979
54.5304	8.26	54.5304	7.229	54.5304	7.885	54.5304	8.104	54.5304	7.219	54.5304	8.375	54.5304	8.688	54.5304	8.333	54.5282	7.34	54.5304	8.458
54.5509	7.99	54.5509	7.677	54.5509	8.344	54.5509	8.125	54.5509	7.396	54.5509	7.604	54.5509	8.417	54.5509	8.042	54.5487	7.874	54.5509	7.708
54.5714	8.073	54.5714	7.323	54.5714	8.146	54.5714	8.052	54.5714	7.188	54.5714	8.083	54.5714	8.698	54.5714	7.313	54.5692	7.916	54.5714	8.385
54.5919	7.635	54.5919	6.635	54.5919	8.083	54.5919	8.177	54.5919	7.771	54.5919	7.802	54.5919	8.417	54.5919	7.667	54.5897	7.372	54.5919	8.219
54.6124	7.979	54.6124	6.719	54.6124	8.469	54.6124	8.469	54.6124	7.542	54.6124	7.688	54.6124	8.74	54.6124	7.875	54.6102	7.298	54.6124	7.688
54.6329	7.823	54.6329	7.604	54.6329	7.938	54.6329	7.771	54.6329	6.969	54.6329	8.135	54.6329	8.354	54.6329	8.333	54.6307	7.529	54.6329	7.594
54.6534	8.479	54.6534	7.24	54.6534	8.115	54.6534	7.552	54.6534	7.906	54.6534	7.208	54.6534	8.667	54.6534	8.073	54.6512	7.089	54.6534	7.698
54.6739	8.167	54.6739	7.156	54.6739	8.406	54.6739	7.813	54.6739	7.521	54.6739	7.854	54.6739	8.927	54.6739	8.563	54.6717	7.476	54.6739	7.885
54.6944	8.365	54.6944	7.427	54.6944	8.573	54.6944	8.198	54.6944	7.219	54.6944	8.094	54.6944	8.479	54.6944	8.313	54.6922	7.194	54.6944	8.25
54.7149	8.74	54.7149	7.375	54.7149	8.552	54.7149	7.75	54.7149	7.531	54.7149	7.469	54.7149	8.448	54.7149	8.25	54.7127	7.372	54.7149	7.646
54.7354	7.823	54.7354	7.271	54.7354	8.219	54.7354	8.208	54.7354	7.479	54.7354	8.188	54.7354	8.406	54.7354	7.563	54.7332	7.749	54.7354	8.042
54.7559	8.417	54.7559	7.594	54.7559	8.198	54.7559	7.385	54.7559	7.24	54.7559	7.417	54.7559	8.375	54.7559	8.115	54.7537	7.267	54.7559	7.854
54.7764	8.292	54.7764	7.5	54.7764	8.344	54.7764	8.031	54.7764	7.667	54.7764	7.479	54.7764	8.292	54.7764	7.542	54.7742	7.979	54.7764	7.927
54.7969	7.958	54.7969	7.24	54.7969	8.354	54.7969	8.281	54.7969	7.708	54.7969	8.115	54.7969	8.281	54.7969	8.219	54.7947	7.068	54.7969	8.042
54.8174	7.875	54.8174	7.365	54.8174	8.229	54.8174	7.792	54.8174	7.354	54.8174	8.375	54.8174	8.25	54.8174	7.906	54.8152	7.34	54.8174	8.073
54.8379	8.229	54.8379	7.031	54.8379	8.74	54.8379	8.344	54.8379	7.365	54.8379	8.344	54.8379	8.865	54.8379	8.021	54.8357	7.571	54.8379	7.979
54.8584	7.969	54.8584	7.104	54.8584	7.833	54.8584	8.521	54.8584	7.854	54.8584	7.885	54.8584	8.552	54.8584	8.125	54.8562	7.717	54.8584	7.76
54.8789	8.115	54.8789	6.958	54.8789	8.531	54.8789	7.667	54.8789	6.75	54.8789	8.042	54.8789	8.229	54.8789	8.01	54.8767	7.246	54.8789	7.688
54.8994	7.573	54.8994	7.313	54.8994	7.99	54.8994	8.292	54.8994	7.281	54.8994	7.948	54.8994	8.375	54.8994	8.094	54.8972	7.571	54.8994	8.167
54.9199	8.281	54.9199	7.344	54.9199	7.969	54.9199	7.781	54.9199	7.427	54.9199	8.073	54.9199	9.083	54.9199	8.073	54.9177	7.476	54.9199	8.167
54.9404	8.229	54.9404	7.635	54.9404	7.75	54.9404	7.729	54.9404	7.177	54.9404	8.094	54.9404	8.5	54.9404	8.292	54.9382	7.623	54.9404	7.906
54.9609	8.177	54.9609	7.24	54.9609	8.146	54.9609	8.135	54.9609	7.531	54.9609	7.469	54.9609	8.635	54.9609	8.021	54.9587	7.508	54.9609	7.427
54.9814	7.854	54.9814	6.813	54.9814	8.188	54.9814	7.802	54.9814	7.177	54.9814	8.156	54.9814	7.854	54.9814	8.531	54.9792	7.602	54.9814	8.125
55.0019	7.635	55.0019	7.115	55.0019	8.635	55.0019	7.927	55.0019	7.396	55.0019	8.417	55.0019	8.458	55.0019	7.635	54.9997	7.309	55.0019	7.604
55.0224	8.083	55.0224	7.406	55.0224	8.031	55.0224	8.583	55.0224	7.479	55.0224	7.438	55.0224	8.417	55.0224	7.771	55.0202	7.298	55.0224	7.76
55.0429	8.344	55.0429	7.177	55.0429	7.76	55.0429	8.01	55.0429	7.573	55.0429	8.406	55.0429	7.708	55.0429	7.552	55.0407	7.529	55.0429	7.604
55.0634	8.479	55.0634	6.885	55.0634	7.885	55.0634	7.823	55.0634	6.99	55.0634	7.844	55.0634	8.615	55.0634	7.708	55.0612	7.634	55.0634	8.26
55.0839	7.865	55.0839	7.01	55.0839	7.792	55.0839	8.177	55.0839	7.531	55.0839	7.292	55.0839	8.365	55.0839	8.021	55.0817	7.414	55.0839	7.438
55.1044	7.656	55.1044	7.198	55.1044	8.042	55.1044	7.948	55.1044	7.906	55.1044	7.948	55.1044	8.823	55.1044	7.896	55.1022	7.372	55.1044	7.896
55.1249	8.302	55.1249	7.323	55.1249	8.219	55.1249	7.76	55.1249	7.448	55.1249	7.948	55.1249	8.51	55.1249	7.583	55.1227	7.906	55.1249	7.729
55.1454	7.729	55.1454	7.313	55.1454	8.302	55.1454	7.688	55.1454	7.427	55.1454	7.781	55.1454	8.49	55.1454	7.938	55.1432	7.173	55.1454	7.906
55.1659	7.969	55.1659	7.49	55.1659	7.74	55.1659	7.479	55.1659	7.667	55.1659	7.854	55.1659	8.979	55.1659	8.083	55.1637	7.372	55.1659	8.625
55.1864	8.396	55.1864	7.125	55.1864	8.542	55.1864	8.073	55.1864	7.49	55.1864	8.135	55.1864	8.573	55.1864	8.063	55.1842	7.435	55.1864	7.844
55.2069	7.51	55.2069	7.188	55.2069	7.76	55.2069	7.885	55.2069	7.708	55.2069	8.125	55.2069	8.479	55.2069	8.052	55.2047	6.89	55.2069	7.958
55.2274	7.927	55.2274	6.969	55.2274	8.146	55.2274	8.063	55.2274	7.615	55.2274	7.813	55.2274	8.208	55.2274	7.792	55.2252	7.592	55.2274	8.01
55.2479	7.969	55.2479	7.281	55.2479	8.208	55.2479	7.76	55.2479	7.51	55.2479	7.385	55.2479	8.385	55.2479	8.135	55.2457	6.576	55.2479	8.188
55.2684	8.26	55.2684	7.469	55.2684	7.896	55.2684	8.01	55.2684	7.885	55.2684	7.927	55.2684	8.417	55.2684	7.813	55.2662	6.89	55.2684	7.156
55.2889	8.042	55.2889	6.708	55.2889	8.208	55.2889	8.052	55.2889	7.604	55.2889	8.094	55.2889	8.458	55.2889	7.854	55.2867	7.634	55.2889	7.667
55.3094	8.104	55.3094	7.094	55.3094	7.885	55.3094	8.031	55.3094	7.281	55.3094	7.917	55.3094	8.604	55.3094	8.135	55.3072	7.445	55.3094	8.198
55.3299	8.083	55.3299	6.896	55.3299	7.927	55.3299	7.427	55.3299	7.302	55.3299	7.313	55.3299	8.521	55.3299	8.052	55.3277	7.435	55.3299	7.958
55.3504	8.031	55.3504	6.896	55.3504	8.073	55.3504	7.208	55.3504	7.448	55.3504	7.771	55.3504	8.813	55.3504	7.677	55.3482	7.445	55.3504	7.917
55.3709	7.844	55.3709	7.521	55.3709	8.49	55.3709	8.104	55.3709	7.802	55.3709	8.115	55.3709	8.802	55.3709	8.208	55.3687	7.162	55.3709	7.802
55.3914	8.083	55.3914	7.844	55.3914	7.906	55.3914	7.438	55.3914	7.521	55.3914	7.688	55.3914	8.26	55.3914	7.729	55.3892	7.414	55.3914	8.188
55.4119	8.115	55.4119	6.896	55.4119	8.167	55.4119	8.073	55.4119	7.615	55.4119	8.292	55.4119	8.469	55.4119	7.531	55.4097	7.141	55.4119	7.396
55.4324	8.083	55.4324	7.208	55.4324	8.198	55.4324	8.125	55.4324	6.906	55.4324	8.042	55.4324	7.927	55.4324	8.021	55.4302	7.487	55.4324	7.615
55.4529	7.635	55.4529	7.135	55.4529	8.188	55.4529	8.104	55.4529	7.208	55.4529	7.604	55.4529	8.146	55.4529	7.833	55.4507	7.225	55.4529	7.948
55.4734	8.083	55.4734	7.531	55.4734	7.75	55.4734	7.604	55.4734	7.719	55.4734	8.135	55.4734	9	55.4734	7.99	55.4712	7.288	55.4734	7.292
55.4939	8.01	55.4939	7.156	55.4939	7.875	55.4939	7.854	55.4939	7.5	55.4939	7.875	55.4939	8.417	55.4939	7.813	55.4917	7.037	55.4939	8.094
55.5144	8.25	55.5144	7.375	55.5144	8.177	55.5144	7.542	55.5144	7.5	55.5144	8.302	55.5144	8.542	55.5144	8.104	55.5122	7.309	55.5144	7.719
55.5349	7.323	55.5349	7	55.5349	7.646	55.5349	8.396	55.5349	7.583	55.5349	8.052	55.5349	8.531	55.5349	7.708	55.5327	7.026	55.5349	7.531
55.5554	7.875	55.5554	7.104	55.5554	8.042	55.5554	8	55.5554	7.49	55.5554	7.938	55.5554	8.313	55.5554	7.646	55.5532	7.361	55.5554	7.802
55.576	8.052	55.576	7.24	55.576	8.094	55.576	8.198	55.576	7.385	55.576	8.042	55.576	8.635	55.576	7.979	55.5737	7.267	55.576	7.667
55.5965	7.813	55.5965	7.458	55.5965	7.646	55.5965	8.073	55.5965	7.135	55.5965	7.49	55.5965	8.417	55.5965	7.188	55.5942	7.455	55.5965	8.323
55.617	7.781	55.617	7.135	55.617	7.833	55.617	7.698	55.617	7.469	55.617	7.198	55.617	8.604	55.617	7.75	55.6147	7.518	55.617	7.5
55.6375	8.115	55.6375	7.479	55.6375	8.344	55.6375	7.833	55.6375	7.552	55.6375	7.708	55.6375	8.427	55.6375	7.979	55.6352	7.613	55.6375	7.927
55.658	7.781	55.658	7.625	55.658	7.781	55.658	7.417	55.658	7.75	55.658	7.406	55.658	8.427	55.658	8.135	55.6557	7.351	55.658	7.896
55.6785	7.99	55.6785	7.625	55.6785	7.531	55.6785	7.5	55.6785	8.063	55.6785	8.052	55.6785	8.177	55.6785	8.083	55.6762	7.508	55.6785	7.938
55.699	7.313	55.699	7.021	55.699	8.167	55.699	7.521	55.699	7.927	55.699	8.156	55.699	8.344	55.699	7.354	55.6967	7.372	55.699	7.406
55.7195	7.708	55.7195	7.146	55.7195	8.177	55.7195	8.438	55.7195	7.271	55.7195	7.646	55.7195	8.823	55.7195	7.833	55.7172	7.236	55.7195	7.51
55.74	7.823	55.74	7.073	55.74	7.99	55.74	8.073	55.74	7.302	55.74	7.75	55.74	8.396	55.74	8.333	55.7377	7.623	55.74	7.49
55.7605	8.188	55.7605	7.375	55.7605	8.333	55.7605	8	55.7605	7.208	55.7605	7.719	55.7605	8.448	55.7605	8.042	55.7582	7.696	55.7605	7.521
55.781	7.458	55.781	6.938	55.781	8.375	55.781	8.01	55.781	7.74	55.781	7.854	55.781	8.01	55.781	7.875	55.7787	7.529	55.781	7.448
55.8015	8.073	55.8015	7.844	55.8015	8.094	55.8015	7.833	55.8015	7.292	55.8015	7.719	55.8015	8.74	55.8015	7.948	55.7992	7.382	55.8015	7.719
55.822	7.208	55.822	7.615	55.822	8.479	55.822	7.719	55.822	7.292	55.822	7.76	55.822	8.438	55.822	7.771	55.8197	7.55	55.822	7.51
55.8425	8.208	55.8425	7.01	55.8425	7.917	55.8425	8.365	55.8425	7.438	55.8425	7.656	55.8425	8.229	55.8425	7.75	55.8402	7.037	55.8425	7.271
55.863	7.927	55.863	6.969	55.863	8.219	55.863	7.583	55.863	6.906	55.863	7.729	55.863	8.677	55.863	7.823	55.8607	7.152	55.863	7.74
55.8835	8.417	55.8835	7.115	55.8835	7.854	55.8835	8.24	55.8835	7.781	55.8835	7.865	55.8835	8.823	55.8835	8	55.8812	7.058	55.8835	7.615
55.904	7.708	55.904	7.333	55.904	8.021	55.904	7.75	55.904	7.25	55.904	7.604	55.904	8.635	55.904	8.052	55.9017	7.277	55.904	8.073
55.9245	7.865	55.9245	7.198	55.9245	8.063	55.9245	7.615	55.9245	7.365	55.9245	7.823	55.9245	8.729	55.9245	7.51	55.9222	7.204	55.9245	7.469
55.945	7.656	55.945	7.344	55.945	8.313	55.945	8.771	55.945	7.594	55.945	7.438	55.945	8.552	55.945	7.771	55.9427	7.089	55.945	7.792
[truncated: 1,174 more rows]

## Sheet: Fig 1c
x=0.8		x=1		x=1.2		x=1.3		x=1.4		x=1.5		x=1.6		x=1.8		x=2
2 theta (degree)	Intensity (arb. units)	2 theta (degree)	Intensity (arb. units)	2 theta (degree)	Intensity (arb. units)	2 theta (degree)	Intensity (arb. units)	2 theta (degree)	Intensity (arb. units)	2 theta (degree)	Intensity (arb. units)	2 theta (degree)	Intensity (arb. units)	2 theta (degree)	Intensity (arb. units)	2 theta (degree)	Intensity (arb. units)
15.0231	13381.3	15.0231	20655.4	15.0231	21056.2	15.0231	22567.5	15.0231	20916.4	15.0231	21154.4	15.0231	14179	15.0231	17062.3	15.0231	19578.5
15.0491	13528.3	15.0491	20726.3	15.0491	21218.1	15.0491	22456	15.0491	20954.3	15.0491	21101.4	15.0491	14267	15.0491	17220.4	15.0491	19568
15.0751	13412.3	15.0751	20893	15.0751	21028.1	15.0751	22468.8	15.0751	20779	15.0751	21279	15.0751	14124.2	15.0751	16949.7	15.0751	19761.1
15.1011	13593.6	15.1011	20873.1	15.1011	21021	15.1011	22460.6	15.1011	21096.6	15.1011	21011	15.1011	13976.5	15.1011	17082	15.1011	19809
15.1271	13485.2	15.1271	20609.4	15.1271	20910.2	15.1271	22189.3	15.1271	20918.2	15.1271	20953.7	15.1271	14277.9	15.1271	16952.1	15.1271	19796.1
15.1531	13642	15.1531	20574.3	15.1531	20736.3	15.1531	22374.3	15.1531	21131.1	15.1531	21115.9	15.1531	14011.9	15.1531	17114.2	15.1531	19524.9
15.1791	13414.4	15.1791	20666.4	15.1791	21228.2	15.1791	22258.5	15.1791	20896.8	15.1791	21004.1	15.1791	14106.1	15.1791	16986.7	15.1791	19557.5
15.2051	13296.3	15.2051	20699.9	15.2051	21031.1	15.2051	22300	15.2051	21028.8	15.2051	21052.1	15.2051	14121.7	15.2051	17030.4	15.2051	19504.7
15.2311	13514.9	15.2311	20705.2	15.2311	21199.4	15.2311	22422.1	15.2311	20935.7	15.2311	20861.3	15.2311	14141.1	15.2311	17029.2	15.2311	19414.2
15.2571	13591.6	15.2571	20565.3	15.2571	21109.5	15.2571	22281	15.2571	20916.5	15.2571	20967.2	15.2571	14278.9	15.2571	16800.3	15.2571	19420.8
15.2831	13663	15.2831	20678	15.2831	21015	15.2831	22071.8	15.2831	20871.5	15.2831	21029.2	15.2831	14314.5	15.2831	17032.1	15.2831	19326.5
15.3091	13670	15.3091	20509.1	15.3091	21144.7	15.3091	22363.6	15.3091	21000.6	15.3091	20920.1	15.3091	14229.1	15.3091	17166.9	15.3091	19471.8
15.3351	13611.7	15.3351	20865.3	15.3351	20785	15.3351	22498.7	15.3351	20675.9	15.3351	20564.1	15.3351	14398.6	15.3351	17128.6	15.3351	19677.7
15.3611	13362.1	15.3611	20884.2	15.3611	21000	15.3611	22268.4	15.3611	20453	15.3611	21143.5	15.3611	14379.6	15.3611	16990.5	15.3611	19695
15.3871	13718.6	15.3871	20606.8	15.3871	21004.2	15.3871	22134.9	15.3871	20690.8	15.3871	21015	15.3871	14185.1	15.3871	17140.9	15.3871	19826.5
15.4131	13768	15.4131	20642.4	15.4131	20764.6	15.4131	22398.6	15.4131	20694.7	15.4131	20935.4	15.4131	14245.2	15.4131	17039.6	15.4131	19472.6
15.4391	13823.5	15.4391	20711.4	15.4391	20695	15.4391	22170.6	15.4391	21205.4	15.4391	20877.6	15.4391	14277.3	15.4391	17202.4	15.4391	19328.7
15.4651	13660.1	15.4651	20589.5	15.4651	21197.3	15.4651	22470.8	15.4651	20941	15.4651	20714.6	15.4651	14196.2	15.4651	16846	15.4651	19219.7
15.4911	13928	15.4911	20879.7	15.4911	21037.8	15.4911	22529.7	15.4911	20925	15.4911	20662.6	15.4911	14380.7	15.4911	16832.6	15.4911	19529.9
15.5171	13843.8	15.5171	20575.8	15.5171	20784.4	15.5171	22176.2	15.5171	20844.8	15.5171	21000.2	15.5171	14053.9	15.5171	17152.3	15.5171	19342.8
15.5431	13768	15.5431	20331	15.5431	20823.6	15.5431	22299	15.5431	20691.3	15.5431	20651	15.5431	14056.5	15.5431	17101.5	15.5431	19433.7
15.5691	13812.8	15.5691	20624.4	15.5691	20834.9	15.5691	22362.4	15.5691	20707.6	15.5691	20794.8	15.5691	14231	15.5691	17022.4	15.5691	19562.4
15.5951	13739.1	15.5951	20951.4	15.5951	20856.3	15.5951	22242	15.5951	20955.3	15.5951	20726.1	15.5951	14440.9	15.5951	17124	15.5951	19436.3
15.6211	13754.2	15.6211	20907	15.6211	20944.7	15.6211	22446.5	15.6211	20778.6	15.6211	20955.4	15.6211	14308.3	15.6211	16898.8	15.6211	19390.2
15.6471	14035.8	15.6471	20632.9	15.6471	20770.2	15.6471	22255.6	15.6471	20864.3	15.6471	20818.3	15.6471	14234.2	15.6471	17129.2	15.6471	19250.6
15.6731	13984.6	15.6731	20690.9	15.6731	20967.1	15.6731	22422.2	15.6731	20471.5	15.6731	20589.4	15.6731	14179.3	15.6731	17200.3	15.6731	19320.6
15.6991	13933.1	15.6991	20503.5	15.6991	20760	15.6991	22121.8	15.6991	20495.7	15.6991	20744.7	15.6991	14461	15.6991	16896.3	15.6991	19441.5
15.7251	13881.7	15.7251	21009.7	15.7251	20825.1	15.7251	22327.7	15.7251	20753.7	15.7251	20808.4	15.7251	14234.3	15.7251	17110.9	15.7251	19402.8
15.7511	13855.4	15.7511	21045.7	15.7511	20835.9	15.7511	22340.2	15.7511	20581.5	15.7511	20685.1	15.7511	14238.1	15.7511	17019.6	15.7511	19189.8
15.7771	14035.1	15.7771	21070.9	15.7771	21034.2	15.7771	22167.9	15.7771	20353.2	15.7771	20488.3	15.7771	14518.6	15.7771	17009.8	15.7771	19241.2
15.8031	14029.2	15.8031	21169.5	15.8031	20858.9	15.8031	22091.7	15.8031	20574.4	15.8031	20815.6	15.8031	14309.8	15.8031	17083.6	15.8031	19401.2
15.8291	13824.6	15.8291	21116.9	15.8291	20882	15.8291	22332.9	15.8291	20752.1	15.8291	20634.6	15.8291	14249.3	15.8291	17029.6	15.8291	19146.5
15.8551	14123.7	15.8551	21188.2	15.8551	20865.9	15.8551	22245	15.8551	20846.5	15.8551	20611.5	15.8551	14139.9	15.8551	16981.3	15.8551	19210.5
15.8811	14020.9	15.8811	21476.5	15.8811	21092.3	15.8811	22129.7	15.8811	20899.9	15.8811	20642.1	15.8811	14119.7	15.8811	16966.6	15.8811	19158.9
15.9071	14073.3	15.9071	21398.6	15.9071	21098.4	15.9071	21983.4	15.9071	20634.2	15.9071	20556.2	15.9071	14177.2	15.9071	16985.3	15.9071	19340.9
15.9331	14055.9	15.9331	21648.3	15.9331	21109.7	15.9331	22252.3	15.9331	20536.6	15.9331	20651.6	15.9331	14143.5	15.9331	17009.3	15.9331	19325.6
15.9591	14296.1	15.9591	21628.5	15.9591	21073	15.9591	21985.5	15.9591	20386.6	15.9591	20448.1	15.9591	14265.9	15.9591	17085.7	15.9591	19252
15.9851	14257.3	15.9851	21624.3	15.9851	21121	15.9851	22301.2	15.9851	20535.8	15.9851	20490.2	15.9851	14229.1	15.9851	17160.5	15.9851	19186.9
16.0111	14426.7	16.0111	21599.1	16.0111	21139.8	16.0111	22350	16.0111	20739.4	16.0111	20624.4	16.0111	14232.9	16.0111	17155.8	16.0111	19131.9
16.0371	14463.8	16.0371	21913.5	16.0371	21173.9	16.0371	22598.1	16.0371	20702.4	16.0371	20766.5	16.0371	14352.3	16.0371	17047.5	16.0371	19187.2
16.0631	14464.2	16.0631	21984.6	16.0631	21251.1	16.0631	22248.6	16.0631	20466.8	16.0631	20505.7	16.0631	14223.2	16.0631	17076.5	16.0631	19176.7
16.0891	14379.3	16.0891	22040.7	16.0891	21034.4	16.0891	22369	16.0891	20482.9	16.0891	20688.8	16.0891	14093.3	16.0891	16992.4	16.0891	18992.9
16.1151	14815.8	16.1151	21935.3	16.1151	21194.9	16.1151	22356.5	16.1151	20692.9	16.1151	20798.2	16.1151	14217.7	16.1151	17082.2	16.1151	18896.9
16.1411	14892.8	16.1411	21911.5	16.1411	21283.5	16.1411	22590.3	16.1411	20563.6	16.1411	20752.4	16.1411	14075	16.1411	17055.8	16.1411	19069.2
16.1671	14726.2	16.1671	21908	16.1671	21346.4	16.1671	22391.2	16.1671	20662.7	16.1671	20630.1	16.1671	14105.3	16.1671	17063.4	16.1671	19176.2
16.1931	15061.9	16.1931	21486.4	16.1931	21168.9	16.1931	22540.3	16.1931	20834.8	16.1931	20481.9	16.1931	14084.3	16.1931	17114.2	16.1931	18933.2
16.2191	15097.2	16.2191	21432.6	16.2191	21278.8	16.2191	22643.2	16.2191	20516.8	16.2191	20635	16.2191	13984.1	16.2191	17124.1	16.2191	18856.5
16.2451	14998.6	16.2451	21400.2	16.2451	21620.7	16.2451	22666	16.2451	20417.7	16.2451	20610	16.2451	14192.2	16.2451	17078.6	16.2451	19119.3
16.2711	14911.4	16.2711	21398.7	16.2711	21535.8	16.2711	22789	16.2711	20469	16.2711	20506.7	16.2711	14363.8	16.2711	17175.3	16.2711	19108.2
16.2971	15151.1	16.2971	21140.2	16.2971	21649	16.2971	22614.7	16.2971	20163.6	16.2971	20559.1	16.2971	14151.5	16.2971	17286.2	16.2971	19150.2
16.3231	15192.2	16.3231	21203.4	16.3231	21481.2	16.3231	22562.3	16.3231	20451.2	16.3231	20614.3	16.3231	14205.2	16.3231	17269.4	16.3231	19358.7
16.3491	14985.9	16.3491	21221.4	16.3491	21403.9	16.3491	22593.6	16.3491	20343.5	16.3491	20541.3	16.3491	14328.6	16.3491	17127.8	16.3491	19233
16.3751	14808.8	16.3751	20869.1	16.3751	21463.7	16.3751	22435.5	16.3751	20390.3	16.3751	20518.4	16.3751	14284.4	16.3751	17255.7	16.3751	19183.3
16.4011	14809.5	16.4011	20724.2	16.4011	21512.9	16.4011	22421.8	16.4011	20404.8	16.4011	20433	16.4011	14400.5	16.4011	17392.6	16.4011	19261.1
16.4271	14826.7	16.4271	20785.3	16.4271	21456	16.4271	22308.1	16.4271	20441.9	16.4271	20424.4	16.4271	14360.9	16.4271	17200.6	16.4271	19180.9
16.4531	14779.6	16.4531	20445	16.4531	21343.2	16.4531	22188.4	16.4531	20508.7	16.4531	20581.6	16.4531	14312.2	16.4531	17146.2	16.4531	19118.6
16.4791	14765.1	16.4791	20390.7	16.4791	21229.4	16.4791	22136.6	16.4791	20225.2	16.4791	20458.1	16.4791	14397.6	16.4791	17379.2	16.4791	19187.1
16.5051	14614.4	16.5051	20551.3	16.5051	21068.2	16.5051	22140.9	16.5051	19899.1	16.5051	20379.5	16.5051	14379.2	16.5051	17214.5	16.5051	19178.1
16.5311	14558	16.5311	20306	16.5311	21100.2	16.5311	22125.7	16.5311	20015.6	16.5311	20308	16.5311	14318.7	16.5311	17243.2	16.5311	19087.3
16.5571	14545.5	16.5571	20339.9	16.5571	21145.4	16.5571	22087.8	16.5571	20180.7	16.5571	20227.7	16.5571	14333.3	16.5571	17185.7	16.5571	19044.6
16.5831	14449.9	16.5831	20313.2	16.5831	21218.9	16.5831	22173.1	16.5831	20257.2	16.5831	20146.2	16.5831	14409.6	16.5831	17232	16.5831	19051.8
16.6091	14523.4	16.6091	20187.6	16.6091	21119.2	16.6091	22304.5	16.6091	20140	16.6091	20313.2	16.6091	14429.3	16.6091	17238.4	16.6091	19138.9
16.6351	14420.5	16.6351	20067.4	16.6351	20931.1	16.6351	22143	16.6351	20003.5	16.6351	20334.8	16.6351	14224.5	16.6351	17161.5	16.6351	19265.5
16.6611	14385.8	16.6611	20079.4	16.6611	20910.7	16.6611	22034.1	16.6611	20117.9	16.6611	20027.3	16.6611	14295.5	16.6611	17242.1	16.6611	19393.6
16.6871	14342	16.6871	20210.6	16.6871	20866.5	16.6871	21975.5	16.6871	20042.4	16.6871	19992.6	16.6871	14375.9	16.6871	17205.9	16.6871	19338.6
16.7131	14304	16.7131	20128.2	16.7131	20832.7	16.7131	21935.4	16.7131	20003.9	16.7131	20200.3	16.7131	14429.7	16.7131	17181.1	16.7131	19143.7
16.7391	14314	16.7391	20144.5	16.7391	20902	16.7391	22005.2	16.7391	19912.7	16.7391	20354.3	16.7391	14542.5	16.7391	17314.3	16.7391	19070.7
16.7651	14229.6	16.7651	20125.8	16.7651	20921.9	16.7651	22106.2	16.7651	19830.7	16.7651	20229.2	16.7651	14417	16.7651	17435.4	16.7651	19190.3
16.7911	14193.5	16.7911	20115.8	16.7911	20967.3	16.7911	22036.2	16.7911	20029.4	16.7911	20107.2	16.7911	14277.8	16.7911	17281.4	16.7911	19274.1
16.8171	14192.1	16.8171	20171.7	16.8171	21024.3	16.8171	21993.3	16.8171	20175.9	16.8171	20219.6	16.8171	14221	16.8171	17146.1	16.8171	19196.2
16.8431	14212	16.8431	20206.4	16.8431	20899	16.8431	21910.9	16.8431	20148.4	16.8431	20190.8	16.8431	14227.3	16.8431	17257.8	16.8431	19217.6
16.8691	14181.8	16.8691	20147.7	16.8691	20726.9	16.8691	21896.5	16.8691	20053.9	16.8691	20044.8	16.8691	14363.5	16.8691	17245.5	16.8691	19175.5
16.8951	14082.7	16.8951	20018.9	16.8951	20699.8	16.8951	22047.2	16.8951	19948.2	16.8951	20044	16.8951	14488.2	16.8951	17246	16.8951	19063.1
16.9211	14107.9	16.9211	20009.5	16.9211	20793.6	16.9211	22039	16.9211	19905.1	16.9211	19940.5	16.9211	14549.1	16.9211	17443.2	16.9211	19174.6
16.9471	14326.2	16.9471	19971.6	16.9471	20938.4	16.9471	21978.7	16.9471	20006.1	16.9471	19874.7	16.9471	14518.4	16.9471	17483.1	16.9471	19118.1
16.9731	14417.1	16.9731	20203.1	16.9731	21109	16.9731	21935	16.9731	19984	16.9731	20009.5	16.9731	14425.8	16.9731	17429.5	16.9731	19022.5
16.9991	14197.8	16.9991	20214.9	16.9991	21130.9	16.9991	22043.5	16.9991	19832.3	16.9991	19971.8	16.9991	14418.1	16.9991	17453.8	16.9991	19128.3
17.0251	14058.5	17.0251	19909.1	17.0251	20922.9	17.0251	22042.2	17.0251	19876.2	17.0251	20026.4	17.0251	14484.9	17.0251	17309.8	17.0251	19183.7
17.0511	14064.9	17.0511	19998	17.0511	20746.8	17.0511	21945	17.0511	19923.3	17.0511	20031.8	17.0511	14511.6	17.0511	17215	17.0511	19280
17.0771	14134.5	17.0771	20115.9	17.0771	20871.5	17.0771	21826.8	17.0771	19756.6	17.0771	19970.7	17.0771	14453.4	17.0771	17326.2	17.0771	19259
17.1031	14313.7	17.1031	19994.2	17.1031	21023.4	17.1031	21865.5	17.1031	19680.6	17.1031	20023.5	17.1031	14557.6	17.1031	17381.8	17.1031	19169.5
17.1291	14309.9	17.1291	19882.1	17.1291	20862.9	17.1291	21878.5	17.1291	19765.9	17.1291	19944.6	17.1291	14658.9	17.1291	17455.9	17.1291	19138.6
17.1551	14298.1	17.1551	20085.2	17.1551	20887.6	17.1551	21822.9	17.1551	19773.8	17.1551	19885.9	17.1551	14622.1	17.1551	17588.6	17.1551	19236.4
17.1811	14309.9	17.1811	20126.3	17.1811	20977.3	17.1811	21848.8	17.1811	19724.7	17.1811	19968.1	17.1811	14516.7	17.1811	17444.2	17.1811	19354.1
17.2071	14327.4	17.2071	20013.5	17.2071	21052.1	17.2071	21889.4	17.2071	19801.9	17.2071	19968.3	17.2071	14538.8	17.2071	17428.8	17.2071	19196.5
17.2331	14208.6	17.2331	20001.6	17.2331	21021.6	17.2331	21961.5	17.2331	19792.8	17.2331	20110.3	17.2331	14667.2	17.2331	17483.6	17.2331	19119.9
17.2591	14319.8	17.2591	20099.2	17.2591	20898.9	17.2591	21789	17.2591	19875.2	17.2591	19846.3	17.2591	14668.2	17.2591	17571.8	17.2591	19129.8
17.2851	14272.7	17.2851	20113.9	17.2851	21017.1	17.2851	21830.1	17.2851	19850.4	17.2851	20070	17.2851	14618.7	17.2851	17656.1	17.2851	19159.4
17.3111	14294.7	17.3111	20130.7	17.3111	20993	17.3111	22027.4	17.3111	19906.2	17.3111	19981.9	17.3111	14591.1	17.3111	17588.2	17.3111	18933.7
17.3371	14182.3	17.3371	20087.1	17.3371	21018.3	17.3371	21936.1	17.3371	19681.3	17.3371	20007.7	17.3371	14638.3	17.3371	17521.5	17.3371	19053.1
17.3631	14419.2	17.3631	20113.4	17.3631	21045.1	17.3631	21720.5	17.3631	19749.6	17.3631	20143.8	17.3631	14713.7	17.3631	17546.9	17.3631	19231.7
17.3891	14378.8	17.3891	19963.7	17.3891	20903.7	17.3891	21721.2	17.3891	19647.9	17.3891	19970.4	17.3891	14571.9	17.3891	17593.3	17.3891	19149.9
17.4151	14580.9	17.4151	19898.6	17.4151	21106.2	17.4151	21964.5	17.4151	19806.3	17.4151	19841.2	17.4151	14595.8	17.4151	17444.2	17.4151	19398.7
17.4411	14525.6	17.4411	20165.7	17.4411	20964.2	17.4411	21742.1	17.4411	19823	17.4411	19754.5	17.4411	14739.2	17.4411	17491.9	17.4411	19250.1
17.4671	14379.5	17.4671	20024.5	17.4671	20844.4	17.4671	21797	17.4671	19745.7	17.4671	19924.2	17.4671	14798	17.4671	17756.6	17.4671	19225.6
17.4931	14371.6	17.4931	20007.5	17.4931	21159.7	17.4931	21934.7	17.4931	19758.5	17.4931	19693.2	17.4931	14605.1	17.4931	17697.7	17.4931	19122.4
17.5191	14430.1	17.5191	20052	17.5191	21277.2	17.5191	21785.2	17.5191	19677	17.5191	19703.8	17.5191	14742.7	17.5191	17684.5	17.5191	19028.8
17.5451	14371.6	17.5451	19990.6	17.5451	21055.1	17.5451	21746.7	17.5451	19835.6	17.5451	19917.3	17.5451	14639.4	17.5451	17565	17.5451	19209.4
17.5711	14494.7	17.5711	20077.4	17.5711	21070.6	17.5711	21876	17.5711	19624.1	17.5711	19908.6	17.5711	14588	17.5711	17729	17.5711	19152.7
17.5971	14386.3	17.5971	20087.9	17.5971	21302.3	17.5971	21702.1	17.5971	19450.1	17.5971	19672.3	17.5971	14594	17.5971	17492.6	17.5971	19171.9
17.6231	14469.6	17.6231	19917.3	17.6231	21126.6	17.6231	21721.3	17.6231	19633.6	17.6231	19600.1	17.6231	14681.3	17.6231	17542.6	17.6231	19416
17.6491	14550.2	17.6491	20028.7	17.6491	21109.5	17.6491	21707.1	17.6491	19427.4	17.6491	19574	17.6491	14886.6	17.6491	17843	17.6491	19267.5
17.6751	14449.5	17.6751	20098.5	17.6751	21194.5	17.6751	21733.8	17.6751	19435.3	17.6751	19619.7	17.6751	14817.2	17.6751	17785.1	17.6751	19206.7
17.7011	14597.4	17.7011	20018.1	17.7011	21070.7	17.7011	21676.5	17.7011	19841.4	17.7011	19650	17.7011	14850.5	17.7011	17818	17.7011	19190.4
17.7271	14401.3	17.7271	20068.2	17.7271	21175.6	17.7271	21530.6	17.7271	19604.6	17.7271	19705.2	17.7271	14800.1	17.7271	17847.3	17.7271	19038.9
17.7531	14430.3	17.7531	19708.1	17.7531	21326.8	17.7531	21654.8	17.7531	19508.4	17.7531	19814.7	17.7531	14563.9	17.7531	17492.6	17.7531	19090.3
17.7791	14458.9	17.7791	19853.8	17.7791	21095.8	17.7791	21735.1	17.7791	19625.6	17.7791	19985	17.7791	14627.3	17.7791	17672.6	17.7791	19351.9
17.8051	14662	17.8051	19795.7	17.8051	21036.3	17.8051	21337.3	17.8051	19695.1	17.8051	19683.7	17.8051	14816.4	17.8051	17863.9	17.8051	19379.8
17.8311	14476.2	17.8311	19901.2	17.8311	21115.3	17.8311	21718.1	17.8311	19432.1	17.8311	19753.5	17.8311	14815	17.8311	17910.6	17.8311	19324.3
17.8571	14623.7	17.8571	20003.6	17.8571	21103.1	17.8571	21352.2	17.8571	19517.6	17.8571	19987.5	17.8571	14593.3	17.8571	17987.1	17.8571	19163.1
17.8831	14671	17.8831	19899.8	17.8831	21144.5	17.8831	21860.4	17.8831	19716.5	17.8831	19852.2	17.8831	14959.7	17.8831	17712.2	17.8831	19267.5
17.9091	14624.6	17.9091	19823.6	17.9091	21089.3	17.9091	21773.7	17.9091	19538.5	17.9091	19656.3	17.9091	14837.9	17.9091	17714.3	17.9091	19020.5
17.9351	14567	17.9351	19807.2	17.9351	20911.1	17.9351	21460.8	17.9351	19467.3	17.9351	19646.5	17.9351	14798.6	17.9351	17732.5	17.9351	19005
17.9611	14500.7	17.9611	19680.9	17.9611	21323.3	17.9611	21585.9	17.9611	19559.6	17.9611	19666.5	17.9611	14952.4	17.9611	17776.4	17.9611	19360.2
17.9871	14555.1	17.9871	19830.8	17.9871	21194.3	17.9871	21491.4	17.9871	19689.9	17.9871	19893.8	17.9871	15118.6	17.9871	17547.4	17.9871	19213.7
18.0131	14507.6	18.0131	20007.9	18.0131	21112.9	18.0131	21609.1	18.0131	19591.6	18.0131	19539.1	18.0131	14834.8	18.0131	17997.4	18.0131	19130.6
18.0391	14755.9	18.0391	19752.2	18.0391	20941.1	18.0391	21509.4	18.0391	19671.5	18.0391	19585.1	18.0391	14829	18.0391	17876	18.0391	18762.5
18.0651	14422.7	18.0651	19693.1	18.0651	21211.4	18.0651	21519.1	18.0651	19482.3	18.0651	19516.3	18.0651	14855.4	18.0651	17748.4	18.0651	19276.9
18.0911	14861.9	18.0911	19941	18.0911	21425.3	18.0911	21665	18.0911	19489.9	18.0911	19527.5	18.0911	14716.8	18.0911	18222.4	18.0911	19158.1
18.1171	14626.2	18.1171	19538	18.1171	20951	18.1171	21385.8	18.1171	19728.5	18.1171	19727.5	18.1171	14795	18.1171	17845.1	18.1171	19191.7
18.1431	14526.2	18.1431	19627.2	18.1431	21149	18.1431	21524.7	18.1431	19548.1	18.1431	19550.1	18.1431	15085.9	18.1431	17845.1	18.1431	19299
18.1691	14608.3	18.1691	19464.6	18.1691	21437.1	18.1691	21344	18.1691	19371.8	18.1691	19587.3	18.1691	14674.9	18.1691	17952.9	18.1691	19075.9
18.1951	14670.2	18.1951	19461.1	18.1951	21149.4	18.1951	21386.7	18.1951	19606.6	18.1951	19417.5	18.1951	15066.5	18.1951	17879.5	18.1951	18850.1
18.2211	14868.8	18.2211	19660.7	18.2211	20855.2	18.2211	21489.9	18.2211	19474.1	18.2211	19509	18.2211	15062.8	18.2211	18129.5	18.2211	19218.3
18.2471	14671.1	18.2471	19793.5	18.2471	21181.2	18.2471	21494.2	18.2471	19488.1	18.2471	19464.7	18.2471	15099.1	18.2471	17713.8	18.2471	18928.4
18.2731	14529.5	18.2731	19744.7	18.2731	20994.3	18.2731	21350.4	18.2731	19567.1	18.2731	19198.1	18.2731	14942.3	18.2731	17962.7	18.2731	19147
18.2991	14746.1	18.2991	19549.6	18.2991	20876.1	18.2991	21224.9	18.2991	19204.9	18.2991	19437.7	18.2991	14842.9	18.2991	17799.8	18.2991	18877.6
18.3251	14599.4	18.3251	19594	18.3251	21042	18.3251	21416.7	18.3251	19512.9	18.3251	19480.1	18.3251	14902.3	18.3251	18041.8	18.3251	19116.4
18.3511	14556	18.3511	19337.1	18.3511	21153.6	18.3511	21474.2	18.3511	19427.5	18.3511	19390.2	18.3511	14910.8	18.3511	17701.1	18.3511	19005.4
18.3771	14578.3	18.3771	19441.6	18.3771	21092.1	18.3771	21338.7	18.3771	19375.6	18.3771	19214.6	18.3771	15003.8	18.3771	17711.9	18.3771	19195.5
18.4031	14706.4	18.4031	19436.9	18.4031	20902.8	18.4031	21149.8	18.4031	19449.8	18.4031	19362.1	18.4031	15049.5	18.4031	17749.7	18.4031	18905.2
18.4291	14449.4	18.4291	19450.2	18.4291	20914.7	18.4291	21122.2	18.4291	19389	18.4291	19298.8	18.4291	14921.3	18.4291	17798.3	18.4291	18955.3
18.4551	14542.6	18.4551	19413.9	18.4551	21074.9	18.4551	21186.4	18.4551	19435.7	18.4551	19346.3	18.4551	15058.9	18.4551	18001.7	18.4551	18902.7
18.4811	14569.8	18.4811	19390.1	18.4811	21182.5	18.4811	21388	18.4811	19222.2	18.4811	19628.7	18.4811	14862.7	18.4811	18024.2	18.4811	18875.1
18.5071	14451.2	18.5071	19541.9	18.5071	20895.1	18.5071	21426.8	18.5071	19333.2	18.5071	19543	18.5071	14947.9	18.5071	18048.6	18.5071	18655.3
18.5331	14535.2	18.5331	19517	18.5331	21126.2	18.5331	21294.5	18.5331	19205.3	18.5331	19315.9	18.5331	14891.8	18.5331	17764.9	18.5331	18706.2
18.5591	14572.5	18.5591	19250.5	18.5591	21122	18.5591	21279.1	18.5591	19018.3	18.5591	19189.9	18.5591	14884.6	18.5591	17857.1	18.5591	18750.5
18.5851	14463.7	18.5851	19307.3	18.5851	20844.3	18.5851	21265.6	18.5851	19314.4	18.5851	19286.2	18.5851	15084.7	18.5851	17883.8	18.5851	18877.6
18.6111	14568.8	18.6111	19216.8	18.6111	20864	18.6111	21195.7	18.6111	19214.3	18.6111	19162.8	18.6111	15089.2	18.6111	17662.6	18.6111	18776.9
18.6371	14416.5	18.6371	19395.9	18.6371	20817.3	18.6371	21501.3	18.6371	19312.7	18.6371	18996.8	18.6371	15120.9	18.6371	17629.5	18.6371	18922.5
18.6631	14487.9	18.6631	19250.4	18.6631	20868.4	18.6631	21192.9	18.6631	19339.4	18.6631	19098.8	18.6631	14834.3	18.6631	17944.4	18.6631	18954.5
18.6891	14625.5	18.6891	19104.1	18.6891	20741.3	18.6891	21390.4	18.6891	19132.2	18.6891	19129.9	18.6891	14957	18.6891	17929	18.6891	18912.5
18.7151	14647.4	18.7151	19149.6	18.7151	20960.7	18.7151	21273.7	18.7151	19032.5	18.7151	19152	18.7151	15022.4	18.7151	17737.7	18.7151	18831
18.7411	14616.2	18.7411	19264	18.7411	20831.2	18.7411	21227.9	18.7411	19033.8	18.7411	19005.4	18.7411	14936.1	18.7411	17770.6	18.7411	18734.8
18.7671	14572.6	18.7671	19199.2	18.7671	20985.5	18.7671	21259.9	18.7671	19080.2	18.7671	18917.3	18.7671	14809.7	18.7671	17750.3	18.7671	18784
18.7931	14495.1	18.7931	19177	18.7931	20992.2	18.7931	21234.3	18.7931	19024.5	18.7931	19148	18.7931	14777.1	18.7931	17497.2	18.7931	18798.5
18.8191	14570.1	18.8191	19133.3	18.8191	20942.8	18.8191	21211.2	18.8191	18934.3	18.8191	19179	18.8191	15010.4	18.8191	17656.2	18.8191	18681.1
18.8451	14562.8	18.8451	19335.4	18.8451	20703	18.8451	21459.6	18.8451	18862.5	18.8451	18898.7	18.8451	15081	18.8451	17750.9	18.8451	18436.4
18.8711	14495.6	18.8711	19280.7	18.8711	20572.9	18.8711	21392.1	18.8711	18858.4	18.8711	18891.3	18.8711	15053.1	18.8711	17704	18.8711	18646.3
18.8971	14386	18.8971	19074	18.8971	20819.9	18.8971	21071.2	18.8971	18681.7	18.8971	18725.7	18.8971	14971.9	18.8971	17857.4	18.8971	18629.1
18.9231	14381.6	18.9231	19049.6	18.9231	20852.5	18.9231	20916	18.9231	18636.7	18.9231	18870.1	18.9231	14946.9	18.9231	17904.9	18.9231	18706.3
18.9491	14476.5	18.9491	18974.4	18.9491	20857.3	18.9491	21030.7	18.9491	18820.8	18.9491	19024.2	18.9491	14845.5	18.9491	17890.4	18.9491	18461.4
18.9751	14548.7	18.9751	18903.3	18.9751	20746.2	18.9751	21062.9	18.9751	18723.8	18.9751	18832.2	18.9751	14735	18.9751	17994.3	18.9751	18578.1
19.0011	14467.5	19.0011	18976.2	19.0011	20781.1	19.0011	20927.7	19.0011	18897.6	19.0011	18736.4	19.0011	14908.3	19.0011	17738.4	19.0011	18486.1
19.0271	14423	19.0271	18854.6	19.0271	20685.1	19.0271	20962.6	19.0271	18944.7	19.0271	18822	19.0271	14907.8	19.0271	17565.5	19.0271	18295.9
19.0531	14421	19.0531	18883.6	19.0531	20657.9	19.0531	20757.4	19.0531	18940.9	19.0531	18632.1	19.0531	14826.4	19.0531	17663.1	19.0531	18336.3
19.0791	14581.8	19.0791	18992.1	19.0791	20643.8	19.0791	20611.6	19.0791	18921.8	19.0791	18532.5	19.0791	14836.1	19.0791	17591.3	19.0791	18495.3
19.1051	14484.2	19.1051	18838	19.1051	20583.7	19.1051	20663	19.1051	18788.3	19.1051	18807.1	19.1051	14805.3	19.1051	17474.7	19.1051	18468.4
19.1311	14465.7	19.1311	18797.1	19.1311	20565.2	19.1311	20752.1	19.1311	18733.8	19.1311	18712.1	19.1311	14891.4	19.1311	17557.3	19.1311	18250.5
19.1571	14460.6	19.1571	18810	19.1571	20575.6	19.1571	20813.4	19.1571	18777.3	19.1571	18778.4	19.1571	14842	19.1571	17593.2	19.1571	18050.6
19.1831	14464.2	19.1831	18828.5	19.1831	20319	19.1831	20808.5	19.1831	18715.1	19.1831	18692.4	19.1831	14889.6	19.1831	17708.3	19.1831	18263.2
19.2091	14465.9	19.2091	18707.5	19.2091	20292.6	19.2091	20657.5	19.2091	18632.5	19.2091	18391	19.2091	14919.1	19.2091	17510.6	19.2091	18522.5
19.2351	14424.4	19.2351	18747.3	19.2351	20454.4	19.2351	20564.4	19.2351	18593.5	19.2351	18478.1	19.2351	14825.7	19.2351	17506.2	19.2351	18378.3
19.2611	14434.7	19.2611	18754.2	19.2611	20411.4	19.2611	20605.2	19.2611	18517.9	19.2611	18581.4	19.2611	14773.5	19.2611	17584.2	19.2611	18236.8
19.2871	14529.9	19.2871	18527.7	19.2871	20363.7	19.2871	20591.1	19.2871	18602.1	19.2871	18488.6	19.2871	14875.4	19.2871	17513	19.2871	18142.5
19.3131	14333.2	19.3131	18466.7	19.3131	20332.6	19.3131	20451.3	19.3131	18654.4	19.3131	18470.8	19.3131	14870	19.3131	17627.4	19.3131	18159
19.3391	14222.2	19.3391	18645.1	19.3391	20243.5	19.3391	20436.2	19.3391	18606.5	19.3391	18508.7	19.3391	14771.6	19.3391	17685.2	19.3391	18244
19.3651	14382	19.3651	18749.7	19.3651	20360.8	19.3651	20545.1	19.3651	18392.9	19.3651	18541.2	19.3651	14649.9	19.3651	17478.9	19.3651	18108.5
19.3911	14386.2	19.3911	18530.8	19.3911	20415.3	19.3911	20559.5	19.3911	18248.9	19.3911	18537	19.3911	14709.6	19.3911	17485.1	19.3911	17976.5
19.4171	14312.5	19.4171	18220.5	19.4171	20150.6	19.4171	20466.2	19.4171	18240.8	19.4171	18424.6	19.4171	14819.4	19.4171	17752.4	19.4171	17877
19.4431	14454.3	19.4431	18262.7	19.4431	20020.1	19.4431	20335	19.4431	18183.3	19.4431	18270.7	19.4431	14750.9	19.4431	17535.5	19.4431	17928.3
19.4691	14423.1	19.4691	18460.3	19.4691	20137.7	19.4691	20300.2	19.4691	18128.5	19.4691	18243.3	19.4691	14644.3	19.4691	17339.6	19.4691	17930.9
19.4951	14214.3	19.4951	18372	19.4951	20266.2	19.4951	20271.9	19.4951	18092	19.4951	18146.9	19.4951	14615.5	19.4951	17421.7	19.4951	17825.5
19.5211	14220.6	19.5211	18262.8	19.5211	20140.3	19.5211	20325.8	19.5211	18173	19.5211	18109.9	19.5211	14686.4	19.5211	17280.9	19.5211	17940.9
19.5471	14249.2	19.5471	18367.2	19.5471	19983.7	19.5471	20380.1	19.5471	18210.2	19.5471	18132.7	19.5471	14606.9	19.5471	17200.7	19.5471	17883.4
19.5731	14281.8	19.5731	18363.7	19.5731	20088.6	19.5731	20322.4	19.5731	18146.2	19.5731	18143.5	19.5731	14584.1	19.5731	17230.7	19.5731	17695.7
19.5991	14248	19.5991	18291.9	19.5991	19973.1	19.5991	20275.7	19.5991	18188.7	19.5991	18265.1	19.5991	14642.7	19.5991	17362.2	19.5991	17752.1
19.6251	14148.5	19.6251	18284.1	19.6251	19871.8	19.6251	20233.6	19.6251	18141.8	19.6251	18069.3	19.6251	14687	19.6251	17546.7	19.6251	17825.1
19.6511	14102.4	19.6511	18236.5	19.6511	19873.7	19.6511	20209.2	19.6511	17940.5	19.6511	17949.1	19.6511	14785	19.6511	17564	19.6511	17747
19.6771	14085.9	19.6771	18200.8	19.6771	19729.7	19.6771	20030	19.6771	17844.6	19.6771	18018.3	19.6771	14593.4	19.6771	17364.1	19.6771	17601.5
19.7031	14140	19.7031	17974.3	19.7031	19802.7	19.7031	20151.7	19.7031	17768.6	19.7031	17968.2	19.7031	14574.8	19.7031	17233.4	19.7031	17425.4
19.7291	14237.7	19.7291	17879.5	19.7291	19800.3	19.7291	20242.5	19.7291	17843	19.7291	17886.1	19.7291	14760.9	19.7291	17167	19.7291	17576.3
19.7551	14134.8	19.7551	18046.4	19.7551	19832.3	19.7551	20118.5	19.7551	17867.6	19.7551	17905.8	19.7551	14530.6	19.7551	17127.3	19.7551	17627.5
19.7811	14175.7	19.7811	17970.5	19.7811	19760.2	19.7811	20078.8	19.7811	18000.1	19.7811	17811.2	19.7811	14405.7	19.7811	17138.7	19.7811	17625.6
19.8071	14068.3	19.8071	17875	19.8071	19723.6	19.8071	20066.8	19.8071	17889.8	19.8071	17744.5	19.8071	14548.2	19.8071	17166.9	19.8071	17512.4
19.8331	14220.9	19.8331	17820.5	19.8331	19772.7	19.8331	19906.3	19.8331	17693.1	19.8331	17789.1	19.8331	14532.5	19.8331	17157.4	19.8331	17319.2
19.8591	14058.4	19.8591	17936.9	19.8591	19635.8	19.8591	19847.5	19.8591	17745.4	19.8591	17872.8	19.8591	14603.9	19.8591	17192.9	19.8591	17289.4
19.8851	14045.5	19.8851	17799	19.8851	19785	19.8851	19886.5	19.8851	17723.1	19.8851	17772.1	19.8851	14595.9	19.8851	17102.4	19.8851	17445.7
19.9111	14024.6	19.9111	17823.6	19.9111	19703.5	19.9111	19944.2	19.9111	17738.6	19.9111	17607.8	19.9111	14486.2	19.9111	17128.4	19.9111	17407.5
19.9371	13990.6	19.9371	17762.4	19.9371	19661.7	19.9371	20033.6	19.9371	17838.7	19.9371	17713	19.9371	14470.3	19.9371	17007.1	19.9371	17349.3
19.9631	14139.3	19.9631	17549.2	19.9631	19528.7	19.9631	19942.3	19.9631	17729.6	19.9631	17583.5	19.9631	14371.7	19.9631	16897.5	19.9631	17289.6
19.9891	14113	19.9891	17880.7	19.9891	19309.2	19.9891	19691.9	19.9891	17477.3	19.9891	17423.8	19.9891	14495	19.9891	16980.7	19.9891	17207.7
20.0151	14013.9	20.0151	17881.5	20.0151	19422.3	20.0151	19838.3	20.0151	17620.9	20.0151	17461	20.0151	14352.3	20.0151	16936.7	20.0151	17261.6
20.0411	14097.1	20.0411	17765.7	20.0411	19250.3	20.0411	19713.1	20.0411	17653.9	20.0411	17512.4	20.0411	14286.1	20.0411	16867.8	20.0411	17270.8
20.0671	13854.9	20.0671	17621.1	20.0671	19144.6	20.0671	19625.1	20.0671	17561.5	20.0671	17353.4	20.0671	14304.5	20.0671	16897.9	20.0671	17045.4
20.0931	13862.4	20.0931	17675.6	20.0931	19252.5	20.0931	19723.7	20.0931	17546.8	20.0931	17347.5	20.0931	14159.8	20.0931	16786.4	20.0931	17010.3
20.1191	13743.1	20.1191	17623.7	20.1191	19304.7	20.1191	19603.4	20.1191	17352.3	20.1191	17274.9	20.1191	14281	20.1191	16767.8	20.1191	16987.6
20.1451	13788.6	20.1451	17615.9	20.1451	19079.8	20.1451	19643.4	20.1451	17400.3	20.1451	17503.9	20.1451	14188.3	20.1451	16677.2	20.1451	16919.6
20.1711	13910.9	20.1711	17444.6	20.1711	19219.5	20.1711	19625.5	20.1711	17315.1	20.1711	17574.7	20.1711	14382.4	20.1711	16658.4	20.1711	17096.7
20.1971	13797	20.1971	17521.8	20.1971	19039.7	20.1971	19376.7	20.1971	17406.8	20.1971	17222	20.1971	14474.9	20.1971	16876.4	20.1971	16939.8
20.2231	13871.5	20.2231	17553.2	20.2231	19203.9	20.2231	19465.6	20.2231	17290.8	20.2231	17174.7	20.2231	14092.7	20.2231	16615.4	20.2231	16629.7
20.2491	13987.5	20.2491	17493.8	20.2491	18907.7	20.2491	19491.6	20.2491	17183.7	20.2491	17152.4	20.2491	14084	20.2491	16576.5	20.2491	16689.7
20.2751	13873.2	20.2751	17296.1	20.2751	18840.9	20.2751	19373.3	20.2751	17274.8	20.2751	17074.6	20.2751	14090.2	20.2751	16630.9	20.2751	16756
20.3011	13805.9	20.3011	17223.9	20.3011	19085.4	20.3011	19499.6	20.3011	17245.5	20.3011	17199.2	20.3011	14175.6	20.3011	16593.1	20.3011	16696.6
20.3271	13790	20.3271	17298.1	20.3271	18765.9	20.3271	19184.3	20.3271	17338.4	20.3271	16872.5	20.3271	14038.5	20.3271	16725.6	20.3271	16738.1
20.3531	13642.6	20.3531	17563.3	20.3531	18871.3	20.3531	19406.4	20.3531	17106.5	20.3531	16818.3	20.3531	14049.5	20.3531	16757.1	20.3531	16655.2
20.3791	13722.8	20.3791	17229	20.3791	18655.8	20.3791	19235.5	20.3791	17289.6	20.3791	17106.3	20.3791	14061.9	20.3791	16588	20.3791	16665.1
20.4051	13638.4	20.4051	17347.1	20.4051	18810.5	20.4051	19007.6	20.4051	17069.7	20.4051	16965.3	20.4051	14011.7	20.4051	16649.7	20.4051	16566.8
20.4311	13535.2	20.4311	17434.8	20.4311	19060.1	20.4311	19107.7	20.4311	17105	20.4311	16779.1	20.4311	13996.5	20.4311	16514.6	20.4311	16514.8
20.4571	13710.1	20.4571	17181.8	20.4571	18731	20.4571	19251.9	20.4571	17052.1	20.4571	16839.2	20.4571	14106.2	20.4571	16550.7	20.4571	16574.9
20.4831	13529.9	20.4831	17006.6	20.4831	18769.9	20.4831	19146.3	20.4831	16815.9	20.4831	16888.9	20.4831	14023.7	20.4831	16453.2	20.4831	16273.3
20.5091	13717.4	20.5091	17133.8	20.5091	18701.5	20.5091	19129.7	20.5091	16894.1	20.5091	16822.3	20.5091	13885.7	20.5091	16601.9	20.5091	16306.1
20.5351	13451.2	20.5351	17107.1	20.5351	18828.2	20.5351	19087.3	20.5351	16838.7	20.5351	16982.2	20.5351	13948.4	20.5351	16560.9	20.5351	16232.9
20.5611	13754.8	20.5611	17203.6	20.5611	18661.4	20.5611	19142.5	20.5611	17176.6	20.5611	16697.7	20.5611	13994.8	20.5611	16700.7	20.5611	16506.3
20.5871	13411.9	20.5871	17036.8	20.5871	18843.5	20.5871	19212.1	20.5871	16888.7	20.5871	16447.3	20.5871	14091	20.5871	16337	20.5871	16473.6
20.6131	13380.3	20.6131	17171	20.6131	18534.3	20.6131	19095.8	20.6131	16668.5	20.6131	16807.7	20.6131	14115.6	20.6131	16443.7	20.6131	16365.3
20.6391	13472.5	20.6391	16963.3	20.6391	18552.7	20.6391	18792.3	20.6391	16755.4	20.6391	16618.4	20.6391	13965.1	20.6391	16270	20.6391	16390.7
20.6651	13622.2	20.6651	16969	20.6651	18421	20.6651	19058.3	20.6651	16655.6	20.6651	16684.8	20.6651	14016.5	20.6651	16214.2	20.6651	16429
20.6911	13872.6	20.6911	16966	20.6911	18845.1	20.6911	19024.6	20.6911	16598.5	20.6911	16957.8	20.6911	13957.7	20.6911	16184.8	20.6911	16279.6
20.7171	13438.3	20.7171	17072.6	20.7171	18436.7	20.7171	18934	20.7171	16450.9	20.7171	16588.3	20.7171	13820.8	20.7171	16512.3	20.7171	16364.5
20.7431	13607.6	20.7431	17002.3	20.7431	18377.3	20.7431	18633	20.7431	16851.9	20.7431	16475.5	20.7431	13916.8	20.7431	16117.3	20.7431	15989.2
20.7691	13359.4	20.7691	16947.6	20.7691	18524.8	20.7691	19062.1	20.7691	16491.6	20.7691	16350.5	20.7691	13750.3	20.7691	16225.5	20.7691	16188.3
20.7951	13474.4	20.7951	16834.8	20.7951	18369.8	20.7951	18646	20.7951	16714.8	20.7951	16321.8	20.7951	13730.5	20.7951	16290.7	20.7951	16237.1
20.8211	13454.9	20.8211	16862.1	20.8211	18470.6	20.8211	18822.8	20.8211	16353.5	20.8211	16508.8	20.8211	13690.4	20.8211	16044.5	20.8211	15873.5
20.8471	13298.1	20.8471	16827.7	20.8471	18602.4	20.8471	18567.8	20.8471	16476.1	20.8471	16458.6	20.8471	13669	20.8471	16114.6	20.8471	15778.8
20.8731	13274	20.8731	16714.3	20.8731	18376	20.8731	18811.9	20.8731	16568.3	20.8731	16198.4	20.8731	13785.6	20.8731	16103	20.8731	15961.7
20.8991	13334	20.8991	16747.5	20.8991	18298.4	20.8991	18630.2	20.8991	16597.5	20.8991	16092.2	20.8991	13686.2	20.8991	15996.2	20.8991	15722.7
20.9251	13626.6	20.9251	16564.6	20.9251	18167.1	20.9251	18551.3	20.9251	16258.7	20.9251	16038.8	20.9251	13776.5	20.9251	16218.2	20.9251	15796.1
20.9511	13340.8	20.9511	16503.3	20.9511	18072.7	20.9511	18830.6	20.9511	16267	20.9511	16280.1	20.9511	13742.8	20.9511	16133.3	20.9511	16042.6
20.9771	13216.9	20.9771	16770.5	20.9771	18263	20.9771	18375.9	20.9771	16498.9	20.9771	16109.7	20.9771	13982.4	20.9771	16273.9	20.9771	15836.3
21.0031	13213.4	21.0031	16478.5	21.0031	18101.8	21.0031	18605.5	21.0031	16218.7	21.0031	16218.5	21.0031	13759.3	21.0031	16130.2	21.0031	15859.8
21.0291	13214.9	21.0291	16467.6	21.0291	17858.7	21.0291	18497.3	21.0291	16378.3	21.0291	16284.3	21.0291	13714.1	21.0291	15987.5	21.0291	15659.8
21.0551	13479.5	21.0551	16537.1	21.0551	18058.6	21.0551	18562.8	21.0551	16238.2	21.0551	16070.9	21.0551	13680.6	21.0551	15819.5	21.0551	15635.1
21.0811	13453.6	21.0811	16580	21.0811	18045.9	21.0811	18317.2	21.0811	16049.3	21.0811	15927.3	21.0811	13466.9	21.0811	15917.9	21.0811	15629.9
21.1071	13317.1	21.1071	16632.3	21.1071	17834	21.1071	18337.3	21.1071	16139.1	21.1071	16155.5	21.1071	13478.9	21.1071	15960.1	21.1071	15538.2
21.1331	13116.3	21.1331	16428.1	21.1331	17977.4	21.1331	18354.8	21.1331	16192	21.1331	16060.4	21.1331	13649.8	21.1331	16136.3	21.1331	15567.2
21.1591	13229.1	21.1591	16482.3	21.1591	17935.4	21.1591	18459.2	21.1591	16219.1	21.1591	15939.7	21.1591	13677.4	21.1591	15900.6	21.1591	15678.2
21.1851	13153.6	21.1851	16386.6	21.1851	17848.2	21.1851	18465.1	21.1851	16115.4	21.1851	16130.7	21.1851	13530.5	21.1851	15854.9	21.1851	15440.5
21.2111	13033.9	21.2111	16396.7	21.2111	17748	21.2111	18296	21.2111	16046.5	21.2111	16123.4	21.2111	13471.5	21.2111	15888.9	21.2111	15460.8
21.2371	13125.3	21.2371	16335.4	21.2371	17778.4	21.2371	18446.7	21.2371	16095.1	21.2371	16121	21.2371	13551.6	21.2371	15714.2	21.2371	15536.1
21.2631	13228	21.2631	16257.6	21.2631	17762.2	21.2631	18277.9	21.2631	15970.2	21.2631	15941	21.2631	13526.6	21.2631	15679.1	21.2631	15497.4
21.2891	13117.8	21.2891	16262.6	21.2891	17845	21.2891	18124	21.2891	15903.6	21.2891	15776.8	21.2891	13545.1	21.2891	15870.4	21.2891	15514.1
21.3151	13152.2	21.3151	16301.2	21.3151	17659.9	21.3151	18057.7	21.3151	15943	21.3151	15807.8	21.3151	13520.2	21.3151	15678.6	21.3151	15356.7
21.3411	13059.3	21.3411	16253.7	21.3411	17699	21.3411	18192.7	21.3411	15895.8	21.3411	15940.9	21.3411	13420.6	21.3411	15560.4	21.3411	15454.1
21.3671	13223.2	21.3671	16207.3	21.3671	17473.1	21.3671	18001.6	21.3671	15975	21.3671	15659.4	21.3671	13372.6	21.3671	15696.9	21.3671	15233.8
21.3931	13136.3	21.3931	16118.7	21.3931	17663.2	21.3931	18111.4	21.3931	15970.2	21.3931	15513.4	21.3931	13201.3	21.3931	15677.7	21.3931	15191.3
21.4191	13171.8	21.4191	16184.5	21.4191	17527.2	21.4191	18074.8	21.4191	16017.2	21.4191	15600.8	21.4191	13351.5	21.4191	15735.7	21.4191	15366.2
21.4451	13128.5	21.4451	16093.2	21.4451	17684.8	21.4451	18073.7	21.4451	15877	21.4451	15616.7	21.4451	13368	21.4451	15733.5	21.4451	15275.1
21.4711	13130.6	21.4711	16073	21.4711	17563.8	21.4711	17897	21.4711	15801.3	21.4711	15714.1	21.4711	13458.6	21.4711	15699.8	21.4711	15238.1
21.4971	13156.3	21.4971	16020.7	21.4971	17507.7	21.4971	17891.2	21.4971	15886.6	21.4971	15677.8	21.4971	13469.5	21.4971	15663.5	21.4971	15275.6
21.5231	13013.8	21.5231	15914	21.5231	17502.7	21.5231	18049.2	21.5231	15633.2	21.5231	15551	21.5231	13469.4	21.5231	15482.2	21.5231	15240.6
21.5491	12938.4	21.5491	16015.6	21.5491	17344.4	21.5491	18046.5	21.5491	15639.8	21.5491	15542.5	21.5491	13373.7	21.5491	15597.3	21.5491	15367
21.5751	12899.5	21.5751	15969.3	21.5751	17333.3	21.5751	17737.5	21.5751	15682.3	21.5751	15437.1	21.5751	13367.9	21.5751	15640.2	21.5751	15345
21.6011	12990.2	21.6011	15938.2	21.6011	17153.9	21.6011	17811	21.6011	15548.9	21.6011	15560.2	21.6011	13203.3	21.6011	15577.3	21.6011	15116.3
21.6271	12997.9	21.6271	15982.7	21.6271	17336.1	21.6271	17903.6	21.6271	15513.2	21.6271	15474	21.6271	13167.5	21.6271	15406	21.6271	14998.7
21.6531	12934.8	21.6531	15945.2	21.6531	17399.3	21.6531	17696.4	21.6531	15505.7	21.6531	15332.1	21.6531	13252	21.6531	15344.7	21.6531	14841.9
21.6791	12927.2	21.6791	15913.8	21.6791	17323.4	21.6791	17615.9	21.6791	15646.4	21.6791	15370.6	21.6791	13329.4	21.6791	15360.8	21.6791	14785.2
21.7051	12920	21.7051	15914.4	21.7051	17227.4	21.7051	17747.4	21.7051	15537.5	21.7051	15533.5	21.7051	13299.4	21.7051	15397.9	21.7051	14885.9
21.7311	13043.8	21.7311	15814.1	21.7311	17060.8	21.7311	17625.4	21.7311	15422.5	21.7311	15426.7	21.7311	13268	21.7311	15350.8	21.7311	14890.4
21.7571	12932.9	21.7571	15821.7	21.7571	17057.3	21.7571	17514	21.7571	15480.1	21.7571	15405.8	21.7571	13203.8	21.7571	15326.6	21.7571	14999
21.7831	12723.1	21.7831	15836.1	21.7831	17123.7	21.7831	17333.5	21.7831	15462.5	21.7831	15419.3	21.7831	13097.9	21.7831	15354.5	21.7831	14832.6
21.8091	12755.4	21.8091	15851.5	21.8091	17072.6	21.8091	17345.7	21.8091	15479.2	21.8091	15369.5	21.8091	13017.3	21.8091	15351.9	21.8091	14784.1
21.8351	12652.4	21.8351	15832	21.8351	16835.6	21.8351	17557.4	21.8351	15552.7	21.8351	15303.5	21.8351	13016.8	21.8351	15318.4	21.8351	14698.2
21.8611	12735.4	21.8611	15839.8	21.8611	16896.5	21.8611	17580.7	21.8611	15415.7	21.8611	15193.4	21.8611	12961.2	21.8611	15258.1	21.8611	14741.9
21.8871	12799.7	21.8871	15839.5	21.8871	17124.7	21.8871	17548.9	21.8871	15381.9	21.8871	15187	21.8871	13025.7	21.8871	15235.9	21.8871	14836.4
21.9131	12698.6	21.9131	15730.7	21.9131	17003.3	21.9131	17466.3	21.9131	15418.4	21.9131	15046.1	21.9131	13053.9	21.9131	15288.6	21.9131	14706.3
21.9391	12787.8	21.9391	15594.7	21.9391	16923.4	21.9391	17384.9	21.9391	15352.3	21.9391	14914.8	21.9391	13084	21.9391	15139.8	21.9391	14565
21.9651	12653.1	21.9651	15563.5	21.9651	16919.4	21.9651	17366.2	21.9651	15315.3	21.9651	14942.4	21.9651	13146.5	21.9651	15167.2	21.9651	14569.5
21.9911	12387.7	21.9911	15605.4	21.9911	16823	21.9911	17199	21.9911	15262.2	21.9911	15013.4	21.9911	13082.9	21.9911	15131.2	21.9911	14542.8
22.0171	12429.6	22.0171	15583.2	22.0171	16765.7	22.0171	17265	22.0171	15338.2	22.0171	15009.4	22.0171	13064.3	22.0171	15059.5	22.0171	14576.7
22.0431	12583.7	22.0431	15559.6	22.0431	16798.7	22.0431	17250.7	22.0431	15521.7	22.0431	14852.9	22.0431	12995.9	22.0431	15121	22.0431	14532.8
22.0691	12578.8	22.0691	15423.4	22.0691	16831	22.0691	17126	22.0691	15311.2	22.0691	14935.3	22.0691	12846.5	22.0691	14991.2	22.0691	14389.2
22.0951	12618.4	22.0951	15370.3	22.0951	16593.9	22.0951	17150.4	22.0951	15021.5	22.0951	15022.5	22.0951	12855.7	22.0951	14926.6	22.0951	14423
22.1211	12661.7	22.1211	15433.8	22.1211	16414	22.1211	17026.5	22.1211	15055.6	22.1211	14895.7	22.1211	12923.2	22.1211	14994.2	22.1211	14486.4
22.1471	12571.6	22.1471	15448.1	22.1471	16498.3	22.1471	16972.4	22.1471	15108.3	22.1471	14867.3	22.1471	12921.2	22.1471	15111.1	22.1471	14457.4
22.1731	12628.3	22.1731	15425.6	22.1731	16568	22.1731	16988.4	22.1731	15052.1	22.1731	14886.1	22.1731	12887.6	22.1731	15155.4	22.1731	14365.2
22.1991	12535.2	22.1991	15333.2	22.1991	16511.3	22.1991	16976.7	22.1991	14911.8	22.1991	14806.7	22.1991	12932.4	22.1991	15105.3	22.1991	14321.1
22.2251	12468.1	22.2251	15357.2	22.2251	16561.9	22.2251	16996.1	22.2251	14905.5	22.2251	14670.4	22.2251	12952.4	22.2251	15120.4	22.2251	14255.7
22.2511	12643.3	22.2511	15242.4	22.2511	16632.8	22.2511	16968.6	22.2511	14866.9	22.2511	14702	22.2511	12837.7	22.2511	15061.8	22.2511	14227.9
22.2771	12563.4	22.2771	15111.7	22.2771	16353.3	22.2771	16874.2	22.2771	14827.4	22.2771	14686	22.2771	12804.6	22.2771	14876.4	22.2771	14255.9
22.3031	12434.3	22.3031	15233.3	22.3031	16334.3	22.3031	16807.9	22.3031	14957.7	22.3031	14667.1	22.3031	12764.9	22.3031	14804	22.3031	14211
22.3291	12450.9	22.3291	15413.8	22.3291	16412.5	22.3291	16758.5	22.3291	14936.2	22.3291	14686.2	22.3291	12762.6	22.3291	14848.4	22.3291	14119
22.3551	12464.6	22.3551	15242.2	22.3551	16173.7	22.3551	16898.8	22.3551	14876.2	22.3551	14557.9	22.3551	12712.4	22.3551	14819	22.3551	13981.1
22.3811	12238.3	22.3811	15057.6	22.3811	15891.8	22.3811	16850.5	22.3811	14753.4	22.3811	14485.6	22.3811	12669.9	22.3811	14765.3	22.3811	14034.6
22.4071	12206.6	22.4071	15062.3	22.4071	16146.6	22.4071	16739.9	22.4071	14872.2	22.4071	14539.4	22.4071	12765.7	22.4071	14672.9	22.4071	14058.7
22.4331	12209.3	22.4331	15030.5	22.4331	16294.7	22.4331	16661.7	22.4331	14845.6	22.4331	14597.5	22.4331	12877.1	22.4331	14628.1	22.4331	14097
22.4591	12279.9	22.4591	15022.5	22.4591	16217.9	22.4591	16752	22.4591	14730.6	22.4591	14470.6	22.4591	12763.5	22.4591	14639.1	22.4591	14018.5
22.4851	12272.2	22.4851	15061.7	22.4851	16088	22.4851	16726.5	22.4851	14758	22.4851	14342.7	22.4851	12701.4	22.4851	14467.4	22.4851	13970.2
22.5111	12206	22.5111	15138.2	22.5111	16054.6	22.5111	16565.1	22.5111	14723.1	22.5111	14387.8	22.5111	12685.3	22.5111	14549	22.5111	13703.4
22.5371	12154.9	22.5371	15082.8	22.5371	15960.8	22.5371	16680.2	22.5371	14678.1	22.5371	14357.6	22.5371	12684.3	22.5371	14642.5	22.5371	13775.3
22.5631	12204.1	22.5631	14944.1	22.5631	16186.9	22.5631	16522.1	22.5631	14828.8	22.5631	14321	22.5631	12732.4	22.5631	14535.5	22.5631	13914.9
22.5891	12230.4	22.5891	14974.4	22.5891	16003.7	22.5891	16421.1	22.5891	14615.3	22.5891	14162.9	22.5891	12572.6	22.5891	14553.3	22.5891	13774.7
22.6151	12131.4	22.6151	14986.1	22.6151	15806	22.6151	16418.4	22.6151	14549.6	22.6151	14164.5	22.6151	12523.6	22.6151	14483.1	22.6151	13779.5
22.6411	12178.3	22.6411	14965.1	22.6411	15863	22.6411	16378.6	22.6411	14662.6	22.6411	14252.6	22.6411	12489.4	22.6411	14432.8	22.6411	13768.5
22.6671	12179.6	22.6671	14707	22.6671	15733.9	22.6671	16336.9	22.6671	14536.8	22.6671	14216.9	22.6671	12567	22.6671	14468.2	22.6671	13707.2
22.6931	12193.9	22.6931	14701.6	22.6931	15707.5	22.6931	16278.5	22.6931	14574.2	22.6931	14000.3	22.6931	12643.1	22.6931	14493.3	22.6931	13522.1
22.7191	12242.5	22.7191	14706.5	22.7191	15737.6	22.7191	16321.9	22.7191	14520.9	22.7191	14042.3	22.7191	12632.4	22.7191	14578.7	22.7191	13629.3
22.7451	12105.4	22.7451	14682.6	22.7451	15767.5	22.7451	16339.2	22.7451	14511.3	22.7451	14027.3	22.7451	12402	22.7451	14470.6	22.7451	13584.3
22.7711	11949.1	22.7711	14573.6	22.7711	15958.4	22.7711	16272.7	22.7711	14474.7	22.7711	13964.2	22.7711	12493.3	22.7711	14327.9	22.7711	13592.9
22.7971	11893.5	22.7971	14591.4	22.7971	15901.2	22.7971	16351.7	22.7971	14402.8	22.7971	13911.8	22.7971	12298.8	22.7971	14307.8	22.7971	13546.1
22.8231	11951.4	22.8231	14598.9	22.8231	15724.5	22.8231	16144.9	22.8231	14265.8	22.8231	13915.8	22.8231	12252	22.8231	14328.9	22.8231	13560
22.8491	12009.5	22.8491	14560.7	22.8491	15639.2	22.8491	16185.2	22.8491	14351.3	22.8491	14119.5	22.8491	12379.2	22.8491	14332.6	22.8491	13539.3
22.8751	11930.8	22.8751	14439.7	22.8751	15679.9	22.8751	16319.3	22.8751	14180.4	22.8751	13977.1	22.8751	12366.3	22.8751	14136.3	22.8751	13525.9
22.9011	11901.2	22.9011	14535.4	22.9011	15560.4	22.9011	16037.5	22.9011	14285.4	22.9011	13706.3	22.9011	12256.2	22.9011	14245.7	22.9011	13304.2
22.9271	11866.6	22.9271	14567.8	22.9271	15422.6	22.9271	16145.2	22.9271	14225.1	22.9271	13811.1	22.9271	12175.2	22.9271	14058.8	22.9271	13470.7
22.9531	11917.4	22.9531	14535.5	22.9531	15390.8	22.9531	16024.9	22.9531	14143	22.9531	13993.4	22.9531	12224.2	22.9531	14012.4	22.9531	13324.4
22.9791	11714.4	22.9791	14428.6	22.9791	15490.9	22.9791	15985.6	22.9791	14224.5	22.9791	13806.8	22.9791	12345	22.9791	14291.5	22.9791	13304.7
23.0051	11800.7	23.0051	14432.2	23.0051	15375.8	23.0051	15862.9	23.0051	14190.2	23.0051	13765.2	23.0051	12161.2	23.0051	14361.9	23.0051	13056.5
23.0311	11958.5	23.0311	14208.7	23.0311	15371	23.0311	15894.3	23.0311	13994.6	23.0311	13727.3	23.0311	12281.7	23.0311	14092.9	23.0311	13124.8
23.0571	11911.6	23.0571	14251.6	23.0571	15382.3	23.0571	15846	23.0571	14007.2	23.0571	13639.6	23.0571	12246	23.0571	13987.7	23.0571	13127.4
23.0831	11646.2	23.0831	14445.2	23.0831	15616	23.0831	15798.1	23.0831	13893.8	23.0831	13657.7	23.0831	12140.1	23.0831	14022.2	23.0831	13099.1
23.1091	11713.9	23.1091	14454.5	23.1091	15403	23.1091	15847.2	23.1091	14176.5	23.1091	13655.2	23.1091	12023	23.1091	14125.2	23.1091	13046.1
23.1351	11535.6	23.1351	14287.1	23.1351	15345.7	23.1351	15738.2	23.1351	14068.4	23.1351	13725.9	23.1351	11909.4	23.1351	13942.7	23.1351	13099
23.1611	11619.2	23.1611	14311.2	23.1611	15257.8	23.1611	15709.5	23.1611	13717.1	23.1611	13549.2	23.1611	12160.6	23.1611	13956.9	23.1611	12976
23.1871	11667.5	23.1871	14192.8	23.1871	15134.4	23.1871	15709.4	23.1871	13880.6	23.1871	13524.4	23.1871	12123.4	23.1871	14044.9	23.1871	13206.2
23.2131	11799.4	23.2131	14271.2	23.2131	15033.1	23.2131	15641.9	23.2131	13742.2	23.2131	13494.9	23.2131	11858.1	23.2131	14072.8	23.2131	13104.2
23.2391	11712.3	23.2391	14204.4	23.2391	14987.7	23.2391	15647.2	23.2391	14001.4	23.2391	13421.3	23.2391	11977.8	23.2391	13610.8	23.2391	12816
23.2651	11587.9	23.2651	14237.4	23.2651	15152.4	23.2651	15460.8	23.2651	13925	23.2651	13400.1	23.2651	11932.7	23.2651	13883.2	23.2651	12931.4
23.2911	11613.8	23.2911	14380.3	23.2911	15214.7	23.2911	15611	23.2911	14023.4	23.2911	13285	23.2911	12031.9	23.2911	13855.4	23.2911	12637.7
23.3171	11680.6	23.3171	14148.4	23.3171	15155	23.3171	15290.8	23.3171	13644.4	23.3171	13123.7	23.3171	11942	23.3171	13748.2	23.3171	12857.1
23.3431	11579.8	23.3431	14036.1	23.3431	14949.6	23.3431	15470.6	23.3431	13861.9	23.3431	13295.8	23.3431	11804.7	23.3431	13818.7	23.3431	12724.1
23.3691	11514.4	23.3691	13839.1	23.3691	14840.7	23.3691	15361.7	23.3691	13607.4	23.3691	13442.3	23.3691	11733.5	23.3691	13535.6	23.3691	13137
23.3951	11542.6	23.3951	13962.2	23.3951	14825.3	23.3951	15334.5	23.3951	13842.5	23.3951	13325.9	23.3951	11753.8	23.3951	13585.3	23.3951	12720.5
23.4211	11455.5	23.4211	14001.1	23.4211	15197.4	23.4211	15269.6	23.4211	13619.9	23.4211	13420.6	23.4211	11854.6	23.4211	13569.5	23.4211	12771.7
23.4471	11523.6	23.4471	13908.5	23.4471	14986.1	23.4471	15280.7	23.4471	13556.2	23.4471	13075.7	23.4471	11862.9	23.4471	13568.2	23.4471	12874.5
23.4731	11600.6	23.4731	13804.8	23.4731	14755.6	23.4731	15197.1	23.4731	13678.3	23.4731	13136.6	23.4731	11967.2	23.4731	13605.3	23.4731	12604.9
23.4991	11472.7	23.4991	13750.9	23.4991	14943.6	23.4991	15278.2	23.4991	13620.8	23.4991	13332	23.4991	11867.2	23.4991	13640.2	23.4991	12493.8
23.5251	11278	23.5251	13724.7	23.5251	14714.7	23.5251	15394.4	23.5251	13654.5	23.5251	12918.5	23.5251	11820.9	23.5251	13534.5	23.5251	12603.1
23.5511	11336.3	23.5511	14082.2	23.5511	14590.8	23.5511	15330.9	23.5511	13340.6	23.5511	13251.9	23.5511	11637.6	23.5511	13565	23.5511	12594.4
23.5771	11431.8	23.5771	14098.3	23.5771	14531.8	23.5771	15190.5	23.5771	13544	23.5771	13184.1	23.5771	11771.4	23.5771	13351.1	23.5771	12676.4
23.6031	11415.6	23.6031	14049.1	23.6031	14600.5	23.6031	15158.2	23.6031	13484.5	23.6031	13071	23.6031	11799.6	23.6031	13504.1	23.6031	12651.5
23.6291	11347.7	23.6291	13680.5	23.6291	14467.5	23.6291	15081.8	23.6291	13486.8	23.6291	13199.8	23.6291	11885.3	23.6291	13437	23.6291	12514.6
23.6551	11405.6	23.6551	13811.7	23.6551	14495.4	23.6551	15078.4	23.6551	13509.4	23.6551	12943.3	23.6551	11551.4	23.6551	13460.8	23.6551	12550.5
23.6811	11371.2	23.6811	13671.1	23.6811	14436.1	23.6811	15019.3	23.6811	13494.5	23.6811	13052.5	23.6811	11564	23.6811	13492.1	23.6811	12380.2
23.7071	11401.6	23.7071	13766	23.7071	14542.4	23.7071	15000	23.7071	13605.7	23.7071	12898.3	23.7071	11774	23.7071	13324.8	23.7071	12371.7
23.7331	11338.6	23.7331	13773.8	23.7331	14345.3	23.7331	14932.2	23.7331	13553.8	23.7331	12979.8	23.7331	11636.5	23.7331	13624.2	23.7331	12437.4
23.7591	11208.6	23.7591	13690	23.7591	14416.5	23.7591	15017.6	23.7591	13451.6	23.7591	12910.1	23.7591	11653.8	23.7591	13368.6	23.7591	12544.5
23.7851	11110.2	23.7851	13623.3	23.7851	14373.4	23.7851	14927.3	23.7851	13388.3	23.7851	12784.6	23.7851	11529.1	23.7851	13261.9	23.7851	12357.2
23.8111	11180.2	23.8111	13693.2	23.8111	14393.3	23.8111	15008.6	23.8111	13394	23.8111	12898.6	23.8111	11556	23.8111	13262.8	23.8111	12275.8
23.8371	11379.3	23.8371	13609.7	23.8371	14339.7	23.8371	14796.7	23.8371	13241.2	23.8371	12843	23.8371	11609.5	23.8371	13458.6	23.8371	12314.4
23.8631	11046.7	23.8631	13625	23.8631	14445.4	23.8631	14837.6	23.8631	13319	23.8631	12759.6	23.8631	11589.2	23.8631	13315.8	23.8631	12329.9
23.8891	11329	23.8891	13582.3	23.8891	14110.9	23.8891	14784.4	23.8891	13178.8	23.8891	12883.5	23.8891	11414	23.8891	13448.7	23.8891	12224.4
23.9151	11210.1	23.9151	13573.8	23.9151	14152.6	23.9151	14792.6	23.9151	13284	23.9151	12864	23.9151	11554.3	23.9151	13116.6	23.9151	12263.2
23.9411	11276.3	23.9411	13519.8	23.9411	14125.2	23.9411	14788.9	23.9411	13368.9	23.9411	12815.5	23.9411	11438.6	23.9411	13175.4	23.9411	12155.2
23.9671	11208.1	23.9671	13620.1	23.9671	14075.1	23.9671	14558.7	23.9671	13258.1	23.9671	12788.7	23.9671	11361.4	23.9671	13259.9	23.9671	12404.5
23.9931	11269.2	23.9931	13646.8	23.9931	14248.2	23.9931	14641.2	23.9931	13269.3	23.9931	12593.9	23.9931	11392.2	23.9931	13344.5	23.9931	12282.2
24.0191	11237.1	24.0191	13652.3	24.0191	14075.6	24.0191	14790.9	24.0191	13182	24.0191	12702.6	24.0191	11486.5	24.0191	13133.6	24.0191	12400.3
24.0451	11137.2	24.0451	13607.2	24.0451	14039.1	24.0451	14575.3	24.0451	13180.3	24.0451	12768.9	24.0451	11498.6	24.0451	13096.1	24.0451	12177.9
24.0711	11117.1	24.0711	13406.9	24.0711	13998.9	24.0711	14523.9	24.0711	13162.3	24.0711	12713.9	24.0711	11415.3	24.0711	13024.6	24.0711	12065.2
24.0971	11112.2	24.0971	13475.8	24.0971	14220.5	24.0971	14610.5	24.0971	13252.2	24.0971	12667	24.0971	11338.8	24.0971	13174.2	24.0971	12325
24.1231	11174.1	24.1231	13518.8	24.1231	14210	24.1231	14656.8	24.1231	13254.6	24.1231	12688.2	24.1231	11417.7	24.1231	13183.9	24.1231	12136.3
24.1491	11153	24.1491	13626.3	24.1491	14050.4	24.1491	14684.3	24.1491	13199.4	24.1491	12579.8	24.1491	11559.9	24.1491	13041	24.1491	12097.4
24.1751	11037.2	24.1751	13587.8	24.1751	14024.8	24.1751	14682.1	24.1751	13089.3	24.1751	12412.3	24.1751	11494.8	24.1751	12986.7	24.1751	12159.9
24.2011	11093.7	24.2011	13544.7	24.2011	14002.2	24.2011	14502.3	24.2011	13131.8	24.2011	12547.7	24.2011	11440.3	24.2011	13059.6	24.2011	12192.4
24.2271	11088.2	24.2271	13506.7	24.2271	13903.7	24.2271	14548.2	24.2271	12893.5	24.2271	12536.7	24.2271	11377.2	24.2271	12919.3	24.2271	12031
24.2531	10992.7	24.2531	13485.5	24.2531	13946.9	24.2531	14488.5	24.2531	12875.8	24.2531	12480.9	24.2531	11298.1	24.2531	12956	24.2531	12102.9
24.2791	11058.4	24.2791	13427.4	24.2791	13882	24.2791	14426.3	24.2791	13183.5	24.2791	12366.4	24.2791	11343.3	24.2791	12957.9	24.2791	12108.3
24.3051	11031.2	24.3051	13327	24.3051	13821.2	24.3051	14497.6	24.3051	13107.9	24.3051	12438.1	24.3051	11254.6	24.3051	12957.3	24.3051	11998.2
24.3311	10931.3	24.3311	13331	24.3311	13768.6	24.3311	14510.1	24.3311	12912.5	24.3311	12496.1	24.3311	11290.7	24.3311	13004.3	24.3311	12014.3
24.3571	10904.4	24.3571	13302.1	24.3571	13733.8	24.3571	14502.1	24.3571	12958.5	24.3571	12458.9	24.3571	11233.4	24.3571	12992.1	24.3571	12011.3
24.3831	10819.5	24.3831	13218.9	24.3831	13831.4	24.3831	14486.4	24.3831	12946.4	24.3831	12403.8	24.3831	11164.8	24.3831	12941.9	24.3831	12012.8
24.4091	10952.6	24.4091	13223.6	24.4091	13815.4	24.4091	14293.7	24.4091	12855.4	24.4091	12340.2	24.4091	11163.1	24.4091	12894.8	24.4091	12091.5
24.4351	10966.6	24.4351	13212.8	24.4351	13684.6	24.4351	14453.6	24.4351	12831.7	24.4351	12373.5	24.4351	11163.8	24.4351	12880	24.4351	11935.9
24.4611	11035.1	24.4611	13104.3	24.4611	13725.3	24.4611	14469.7	24.4611	12857.9	24.4611	12441.1	24.4611	11254.4	24.4611	12810.4	24.4611	11968.2
24.4871	10772.4	24.4871	13192.7	24.4871	13698.2	24.4871	14262.6	24.4871	12749.4	24.4871	12431.9	24.4871	11175.2	24.4871	12895.8	24.4871	12011.5
24.5131	10784	24.5131	13214.3	24.5131	13641.6	24.5131	14153	24.5131	12784.9	24.5131	12313.3	24.5131	11199.3	24.5131	12814.5	24.5131	12059.9
24.5391	11002.5	24.5391	13147.2	24.5391	13689.8	24.5391	14231.3	24.5391	12874.6	24.5391	12315.7	24.5391	11298.7	24.5391	12674.3	24.5391	12041.4
24.5651	10936.1	24.5651	13112.7	24.5651	13650.1	24.5651	14354.8	24.5651	12959.3	24.5651	12297.6	24.5651	11292.9	24.5651	12799.5	24.5651	11793
24.5911	10896	24.5911	13167.9	24.5911	13536.2	24.5911	14212.3	24.5911	13069.7	24.5911	12366.2	24.5911	11239.3	24.5911	12701.8	24.5911	11792
24.6171	10877.7	24.6171	13289.6	24.6171	13428.5	24.6171	14185.9	24.6171	12998.1	24.6171	12390.4	24.6171	11056.7	24.6171	12643.4	24.6171	11857
24.6431	10899.4	24.6431	13340.8	24.6431	13545.5	24.6431	14301.2	24.6431	12845.5	24.6431	12277.8	24.6431	11121.3	24.6431	12679.3	24.6431	11859.5
24.6691	10978	24.6691	13316.7	24.6691	13655.2	24.6691	14212.3	24.6691	12853.9	24.6691	12302.5	24.6691	11246.2	24.6691	12649.5	24.6691	11868.7
24.6951	10913.8	24.6951	13246.4	24.6951	13620.6	24.6951	14097.6	24.6951	12803.3	24.6951	12282.5	24.6951	11209.1	24.6951	12742	24.6951	11794.2
24.7211	10804.3	24.7211	13198.6	24.7211	13508.1	24.7211	14122.6	24.7211	12681.5	24.7211	12253.5	24.7211	11124.4	24.7211	12849.2	24.7211	11771.7
24.7471	10807.6	24.7471	13092.2	24.7471	13409.8	24.7471	14171.6	24.7471	12665.8	24.7471	12247.6	24.7471	11067.2	24.7471	12831.7	24.7471	11813.9
24.7731	10763.2	24.7731	13170.4	24.7731	13459.8	24.7731	14256.6	24.7731	12702.6	24.7731	12194.4	24.7731	11109.2	24.7731	12807.1	24.7731	11810
24.7991	10759.4	24.7991	13404.8	24.7991	13464.9	24.7991	14351.2	24.7991	12703.4	24.7991	12195.5	24.7991	11068.3	24.7991	12826.1	24.7991	11719
24.8251	10751.9	24.8251	13401.5	24.8251	13446.2	24.8251	14280.5	24.8251	12700.5	24.8251	12218.8	24.8251	11061.4	24.8251	12686.9	24.8251	11684.3
24.8511	10752.1	24.8511	13332.5	24.8511	13447.2	24.8511	14141.4	24.8511	12770.2	24.8511	12154.7	24.8511	11064.4	24.8511	12661.2	24.8511	11742.3
24.8771	10783.8	24.8771	13297.5	24.8771	13457	24.8771	14064.8	24.8771	12733.1	24.8771	12216.4	24.8771	11067.8	24.8771	12660.4	24.8771	11780.7
24.9031	10702.8	24.9031	13219.4	24.9031	13359.2	24.9031	14034	24.9031	12753.6	24.9031	12339.9	24.9031	11107.7	24.9031	12590.2	24.9031	11815
24.9291	10779.3	24.9291	13093.3	24.9291	13361.3	24.9291	14089.6	24.9291	12749.5	24.9291	12230	24.9291	11175.7	24.9291	12637.3	24.9291	11842.7
24.9551	10747.6	24.9551	13084.1	24.9551	13451.5	24.9551	14079.5	24.9551	12721.7	24.9551	12293.5	24.9551	11059.3	24.9551	12599.2	24.9551	11715.5
24.9811	10719.6	24.9811	13184.7	24.9811	13444.4	24.9811	13999.7	24.9811	12783.3	24.9811	12176.1	24.9811	10940.8	24.9811	12620.8	24.9811	11635
25.0071	10669.7	25.0071	13286.9	25.0071	13300.3	25.0071	14040.2	25.0071	12800	25.0071	12037.4	25.0071	11033.1	25.0071	12621.9	25.0071	11695.8
25.0331	10743.6	25.0331	13148.7	25.0331	13204.5	25.0331	13702.9	25.0331	12757.7	25.0331	11998.9	25.0331	10972.5	25.0331	12576	25.0331	11828.9
25.0591	10736.9	25.0591	13164.3	25.0591	13212.8	25.0591	13860.9	25.0591	12684.7	25.0591	12046.9	25.0591	11064.5	25.0591	12492.3	25.0591	11757.9
25.0851	10690.9	25.0851	13078.6	25.0851	13275	25.0851	14013	25.0851	12575.6	25.0851	12039.4	25.0851	11070.9	25.0851	12570.4	25.0851	11741.5
25.1111	10695.5	25.1111	13038.6	25.1111	13159.9	25.1111	14065.5	25.1111	12611.2	25.1111	11958.9	25.1111	11047.8	25.1111	12702.8	25.1111	11812.4
25.1371	10800.6	25.1371	13075.5	25.1371	13213.8	25.1371	14021.1	25.1371	12607.1	25.1371	12130.8	25.1371	10987.5	25.1371	12766.6	25.1371	11519.1
25.1631	10816.3	25.1631	13092.9	25.1631	13275.7	25.1631	13913.3	25.1631	12591.1	25.1631	11985.6	25.1631	10914.1	25.1631	12480.4	25.1631	11683.6
25.1891	10832.9	25.1891	13006.8	25.1891	13329.3	25.1891	13874.1	25.1891	12514.2	25.1891	11967.3	25.1891	11015.3	25.1891	12405.2	25.1891	11821.8
25.2151	10731.6	25.2151	12933.5	25.2151	13171.3	25.2151	14018	25.2151	12671.1	25.2151	11920.3	25.2151	11008.7	25.2151	12317.4	25.2151	11727.9
25.2411	10719.7	25.2411	13101.1	25.2411	13086.3	25.2411	14081.7	25.2411	12600.9	25.2411	12088	25.2411	11020	25.2411	12502.7	25.2411	11677.7
25.2671	10760	25.2671	13112.2	25.2671	13136.1	25.2671	14021.7	25.2671	12555.7	25.2671	12153.5	25.2671	10951.7	25.2671	12513.6	25.2671	11685.9
25.2931	10603.7	25.2931	13134.6	25.2931	13106.8	25.2931	14034.2	25.2931	12672.5	25.2931	12018.1	25.2931	10857.8	25.2931	12380.2	25.2931	11805.8
25.3191	10574.2	25.3191	13036.3	25.3191	13233.7	25.3191	13877	25.3191	12516.9	25.3191	11975.3	25.3191	10804.9	25.3191	12484	25.3191	11716.2
25.3451	10634.1	25.3451	12962.6	25.3451	13252.9	25.3451	13784.4	25.3451	12596.6	25.3451	11944.7	25.3451	10998	25.3451	12369	25.3451	11580.5
25.3711	10600	25.3711	13026.3	25.3711	13067.2	25.3711	13777.3	25.3711	12624.7	25.3711	12089.6	25.3711	11183.2	25.3711	12293.1	25.3711	11672.4
25.3971	10758	25.3971	13050.8	25.3971	13140.8	25.3971	13997.4	25.3971	12643.5	25.3971	11992.5	25.3971	10919.6	25.3971	12469	25.3971	11696.9
25.4231	10564.2	25.4231	12832.3	25.4231	13117.5	25.4231	14028.5	25.4231	12620.3	25.4231	11992.9	25.4231	10995.1	25.4231	12400.8	25.4231	11752.9
25.4491	10758.7	25.4491	12790.7	25.4491	13071.7	25.4491	13838.9	25.4491	12749.3	25.4491	11924.8	25.4491	10946.9	25.4491	12466.1	25.4491	11766.4
25.4751	10505.7	25.4751	12902.1	25.4751	13061.1	25.4751	14024.2	25.4751	12691.8	25.4751	11861.3	25.4751	10830.2	25.4751	12467	25.4751	11844.5
25.5011	10627.1	25.5011	12776.2	25.5011	13048	25.5011	14061	25.5011	12490.1	25.5011	11838.1	25.5011	10897.5	25.5011	12427.5	25.5011	11736.2
25.5271	10588.3	25.5271	12623.7	25.5271	13005.5	25.5271	13838.9	25.5271	12490.8	25.5271	12058.5	25.5271	10930.3	25.5271	12446.5	25.5271	11664.6
25.5531	10583.8	25.5531	12961.2	25.5531	13002.1	25.5531	14060.1	25.5531	12616.5	25.5531	11915.4	25.5531	11035.7	25.5531	12338.5	25.5531	11625.7
25.5791	10590.2	25.5791	12861	25.5791	12996.5	25.5791	13830.3	25.5791	12550.9	25.5791	11956.5	25.5791	11094.5	25.5791	12127.2	25.5791	11741.1
25.6051	10503.7	25.6051	12875.1	25.6051	13014.5	25.6051	13849.9	25.6051	12560	25.6051	11908.4	25.6051	10872.2	25.6051	12182	25.6051	11743.1
25.6311	10578.8	25.6311	13025.5	25.6311	13124.9	25.6311	13823.8	25.6311	12460	25.6311	11879.7	25.6311	10667.1	25.6311	12197	25.6311	11621.2
25.6571	10536.8	25.6571	12963	25.6571	12992.5	25.6571	13812.1	25.6571	12530.3	25.6571	11929.1	25.6571	10899.8	25.6571	12382.5	25.6571	11464.8
25.6831	10607.5	25.6831	12881.1	25.6831	12962.2	25.6831	13758.1	25.6831	12551.7	25.6831	12009.3	25.6831	10819.5	25.6831	12383.1	25.6831	11798.7
25.7091	10811.6	25.7091	12926.8	25.7091	13026	25.7091	13895.7	25.7091	12431.8	25.7091	11945	25.7091	10833.7	25.7091	12305.9	25.7091	11707.5
25.7351	10547.1	25.7351	12970.5	25.7351	12867.8	25.7351	13850.7	25.7351	12502.4	25.7351	11863.4	25.7351	10837	25.7351	12314	25.7351	11644.1
25.7611	10500.9	25.7611	12916.1	25.7611	12715.3	25.7611	13862.1	25.7611	12282.7	25.7611	11934.8	25.7611	10663	25.7611	12233.3	25.7611	11763
25.7871	10523.6	25.7871	13022.4	25.7871	12802.6	25.7871	13710.8	25.7871	12451.1	25.7871	11915.8	25.7871	10910.6	25.7871	12235.8	25.7871	11742.9
25.8131	10435.3	25.8131	12827.3	25.8131	12773.6	25.8131	13788.6	25.8131	12519.3	25.8131	11870.4	25.8131	10665.7	25.8131	12402.5	25.8131	11515.8
25.8391	10767.3	25.8391	12937.7	25.8391	13013.8	25.8391	13653.7	25.8391	12394.2	25.8391	11830.9	25.8391	10785.2	25.8391	12448.9	25.8391	11627.4
25.8651	10440.1	25.8651	12956.4	25.8651	12849.8	25.8651	13808.2	25.8651	12522.4	25.8651	11846.3	25.8651	10879	25.8651	12354.2	25.8651	11546.4
25.8911	10353	25.8911	12717.9	25.8911	12932.8	25.8911	13787.8	25.8911	12485.4	25.8911	11865.3	25.8911	10874.7	25.8911	12357.3	25.8911	11647.1
25.9171	10411.5	25.9171	12831.5	25.9171	12922	25.9171	13806.6	25.9171	12551.1	25.9171	11603.5	25.9171	10798.4	25.9171	12361.2	25.9171	11729.6
25.9431	10519.5	25.9431	12803.8	25.9431	12830.2	25.9431	13697.4	25.9431	12378.5	25.9431	11664.5	25.9431	10600.1	25.9431	12319.8	25.9431	11363.5
25.9691	10710.7	25.9691	12700.5	25.9691	12919.6	25.9691	13563.6	25.9691	12334.4	25.9691	11774.2	25.9691	10992.1	25.9691	12219.8	25.9691	11556.7
25.9951	10571.1	25.9951	12851	25.9951	12722.5	25.9951	13746.8	25.9951	12468.1	25.9951	11813.8	25.9951	10635.7	25.9951	12482.2	25.9951	11397.3
26.0211	10442.3	26.0211	12696.8	26.0211	12495	26.0211	13522.1	26.0211	12268.6	26.0211	11739.4	26.0211	10659.6	26.0211	12392.7	26.0211	11665.4
26.0471	10573.4	26.0471	12595.8	26.0471	12639	26.0471	13541.4	26.0471	12462.6	26.0471	11620.4	26.0471	10777.8	26.0471	12014.6	26.0471	11544.6
26.0731	10481	26.0731	12618.2	26.0731	12829	26.0731	13540.2	26.0731	12275.6	26.0731	11827.1	26.0731	10717.7	26.0731	12425.9	26.0731	11441.1
26.0991	10439	26.0991	12661.1	26.0991	12728.5	26.0991	13538.2	26.0991	12619.8	26.0991	11581.6	26.0991	10734.2	26.0991	12260.1	26.0991	11503.8
26.1251	10274.9	26.1251	12595.2	26.1251	12468.5	26.1251	13394.7	26.1251	12407	26.1251	11289.9	26.1251	10728.5	26.1251	12212.4	26.1251	11502.4
26.1511	10295.9	26.1511	12584.6	26.1511	12453.1	26.1511	13732.3	26.1511	12300.7	26.1511	11452.2	26.1511	10717.8	26.1511	12118.6	26.1511	11414.4
26.1771	10411.6	26.1771	12673.6	26.1771	12623	26.1771	13580.8	26.1771	12272.9	26.1771	11694	26.1771	10718	26.1771	12165.6	26.1771	11381.3
26.2031	10522.5	26.2031	12618.1	26.2031	12617.9	26.2031	13626.4	26.2031	12377	26.2031	11703	26.2031	10778.4	26.2031	12249.5	26.2031	11612.9
26.2291	10358.6	26.2291	12529	26.2291	12551.9	26.2291	13691.7	26.2291	12211.8	26.2291	11484.4	26.2291	10682.9	26.2291	12181.2	26.2291	11538.4
26.2551	10357.9	26.2551	12461.1	26.2551	12462.9	26.2551	13542.6	26.2551	12514.7	26.2551	11428.9	26.2551	10752.5	26.2551	12155.2	26.2551	11183.2
26.2811	10230.2	26.2811	12500	26.2811	12615.7	26.2811	13393.3	26.2811	12312.8	26.2811	11629.2	26.2811	10609.2	26.2811	12103.6	26.2811	11348
26.3071	10367.7	26.3071	12465	26.3071	12242.2	26.3071	13522	26.3071	12360.6	26.3071	11474.4	26.3071	10707.9	26.3071	12180.1	26.3071	11366.3
26.3331	10310.7	26.3331	12520.4	26.3331	12426	26.3331	13387.5	26.3331	12387.6	26.3331	11415.3	26.3331	10726.9	26.3331	12116.1	26.3331	11468.8
26.3591	10293.1	26.3591	12485	26.3591	12510.3	26.3591	13102.8	26.3591	12169.1	26.3591	11395.7	26.3591	10819.4	26.3591	12196.4	26.3591	11442.5
26.3851	10195.9	26.3851	12318.4	26.3851	12370.4	26.3851	13278.3	26.3851	12265.3	26.3851	11459.7	26.3851	10751.5	26.3851	12146.3	26.3851	11260.4
26.4111	10309.8	26.4111	12292.4	26.4111	12481.5	26.4111	13525.9	26.4111	12286.8	26.4111	11375.3	26.4111	10776.1	26.4111	12142.4	26.4111	11507.5
26.4371	10430	26.4371	12374.7	26.4371	12566.8	26.4371	13380.9	26.4371	12179.8	26.4371	11226.7	26.4371	10690.1	26.4371	12119.4	26.4371	11360.4
26.4631	10188.7	26.4631	12298.5	26.4631	12450.5	26.4631	13348.4	26.4631	12115.6	26.4631	11370	26.4631	10519.5	26.4631	12067.7	26.4631	11393.6
26.4891	10167.7	26.4891	12478.1	26.4891	12400.2	26.4891	13118.5	26.4891	12246.8	26.4891	11411.5	26.4891	10670.8	26.4891	12214.7	26.4891	11122.4
26.5151	10297.8	26.5151	12308.7	26.5151	12235.4	26.5151	13101	26.5151	12115.1	26.5151	11230.2	26.5151	10630.3	26.5151	12018	26.5151	11180.8
26.5411	10134.6	26.5411	12361.9	26.5411	12332.9	26.5411	13117.4	26.5411	11981.9	26.5411	11267.8	26.5411	10425.3	26.5411	12035.5	26.5411	11338
26.5671	10123.7	26.5671	12407.6	26.5671	12289	26.5671	13152.4	26.5671	12023.7	26.5671	11439.8	26.5671	10496.7	26.5671	11848.8	26.5671	11375.2
26.5931	10202.6	26.5931	12233.8	26.5931	12236.7	26.5931	13201.7	26.5931	12110.2	26.5931	11298	26.5931	10485.4	26.5931	11953.9	26.5931	11240.7
26.6191	10219.5	26.6191	12197.4	26.6191	12106.9	26.6191	13124.5	26.6191	12061.2	26.6191	11095.7	26.6191	10398.1	26.6191	11911	26.6191	11217.4
26.6451	10283.6	26.6451	12189.7	26.6451	12042.5	26.6451	13165.1	26.6451	12105.1	26.6451	11060.7	26.6451	10424.7	26.6451	12004.4	26.6451	11177.7
26.6711	10163.5	26.6711	12090.3	26.6711	12012	26.6711	13028.9	26.6711	12009.1	26.6711	11104	26.6711	10440.6	26.6711	11845.8	26.6711	11046
26.6971	10180.9	26.6971	12227.1	26.6971	12033.8	26.6971	13047.9	26.6971	11957.4	26.6971	11177.5	26.6971	10416.2	26.6971	11946.3	26.6971	11039.6
26.7231	10175.6	26.7231	11969	26.7231	12012.2	26.7231	12991.3	26.7231	12215	26.7231	11111.4	26.7231	10457.8	26.7231	11890.6	26.7231	11067.4
26.7491	10140.5	26.7491	12014.9	26.7491	11948.3	26.7491	12974	26.7491	11942.6	26.7491	11109.9	26.7491	10444.2	26.7491	12007	26.7491	10997.6
26.7751	10143.6	26.7751	12049.2	26.7751	11913.2	26.7751	13062.4	26.7751	11881	26.7751	10987.8	26.7751	10393.9	26.7751	11889.1	26.7751	11062
26.8011	9992.18	26.8011	12095.8	26.8011	12027	26.8011	12926.8	26.8011	11988.2	26.8011	11005.5	26.8011	10474.7	26.8011	11803.7	26.8011	11178.8
26.8271	10003.8	26.8271	11987.3	26.8271	11934.2	26.8271	12932.5	26.8271	11889.1	26.8271	10879.7	26.8271	10419.1	26.8271	11802.1	26.8271	11125.3
26.8531	10049.3	26.8531	11996.1	26.8531	11804.3	26.8531	13015.4	26.8531	11803.6	26.8531	10742.8	26.8531	10357	26.8531	11785.3	26.8531	11065.6
26.8791	10099.6	26.8791	12053.4	26.8791	11768.2	26.8791	12755	26.8791	11645.6	26.8791	10747.5	26.8791	10320.3	26.8791	11726.3	26.8791	11096.7
26.9051	10071.8	26.9051	11925	26.9051	11796.4	26.9051	12701.6	26.9051	11857.9	26.9051	10925.1	26.9051	10348	26.9051	11670	26.9051	11042.2
26.9311	10027.2	26.9311	11940.6	26.9311	11819.8	26.9311	12686.7	26.9311	11902.1	26.9311	10760.2	26.9311	10364.4	26.9311	11720.2	26.9311	11061.5
26.9571	9998.68	26.9571	11925.5	26.9571	11762.4	26.9571	12823.3	26.9571	11839.2	26.9571	10731.4	26.9571	10449.5	26.9571	11616.7	26.9571	10859
26.9831	9987.07	26.9831	11943	26.9831	11750.7	26.9831	12782.2	26.9831	11763.5	26.9831	10749.4	26.9831	10474.8	26.9831	11621.4	26.9831	10831.6
27.0091	9914.99	27.0091	11984.5	27.0091	11715.2	27.0091	12805	27.0091	11731.4	27.0091	10840.6	27.0091	10311.7	27.0091	11558.4	27.0091	10932.2
27.0351	9833.51	27.0351	11995.8	27.0351	11513.5	27.0351	12779	27.0351	11772.5	27.0351	10844.2	27.0351	10310	27.0351	11506.1	27.0351	10879.6
27.0611	9826.48	27.0611	11963	27.0611	11553.8	27.0611	12695.3	27.0611	11699.9	27.0611	10774.5	27.0611	10293.4	27.0611	11610.4	27.0611	10791.2
27.0871	9899.13	27.0871	11823.2	27.0871	11589.9	27.0871	12665.1	27.0871	11726.2	27.0871	10819.1	27.0871	10302.7	27.0871	11540.8	27.0871	10802.2
27.1131	9815.57	27.1131	11737.8	27.1131	11492.5	27.1131	12526	27.1131	11666.1	27.1131	10653.3	27.1131	10262.8	27.1131	11428.8	27.1131	10719.6
27.1391	9667.43	27.1391	11660.2	27.1391	11471.6	27.1391	12496.5	27.1391	11618.4	27.1391	10599	27.1391	10165.4	27.1391	11443.5	27.1391	10725.6
27.1651	9825.7	27.1651	11685.2	27.1651	11483.6	27.1651	12489.4	27.1651	11614.8	27.1651	10692.8	27.1651	10113.6	27.1651	11480.3	27.1651	10674.5
27.1911	9860.9	27.1911	11796.9	27.1911	11499.1	27.1911	12534.6	27.1911	11546.5	27.1911	10632.5	27.1911	9989.33	27.1911	11468	27.1911	10708.4
27.2171	9678.49	27.2171	11792.6	27.2171	11489.4	27.2171	12466.5	27.2171	11552.7	27.2171	10580.4	27.2171	10072	27.2171	11389.7	27.2171	10756
27.2431	9626.98	27.2431	11708.1	27.2431	11485.1	27.2431	12350.7	27.2431	11536.1	27.2431	10520.5	27.2431	10118.7	27.2431	11297.3	27.2431	10631.2
27.2691	9671.49	27.2691	11594.7	27.2691	11529	27.2691	12379.2	27.2691	11561	27.2691	10489	27.2691	10049.5	27.2691	11332	27.2691	10701.7
27.2951	9754.22	27.2951	11615	27.2951	11421.5	27.2951	12427.8	27.2951	11449.3	27.2951	10477.9	27.2951	10059.2	27.2951	11458.2	27.2951	10805.7
27.3211	9806.56	27.3211	11637.4	27.3211	11173.6	27.3211	12356.1	27.3211	11403.9	27.3211	10451.7	27.3211	10012.8	27.3211	11449.8	27.3211	10640.6
27.3471	9752.72	27.3471	11522.8	27.3471	11129.1	27.3471	12398.8	27.3471	11484.1	27.3471	10408.4	27.3471	9998.37	27.3471	11271	27.3471	10577.7
27.3731	9652.92	27.3731	11498.3	27.3731	11251	27.3731	12516.7	27.3731	11452.5	27.3731	10330.1	27.3731	10013.6	27.3731	11291	27.3731	10580.9
27.3991	9565.71	27.3991	11471	27.3991	11335.8	27.3991	12393	27.3991	11415.6	27.3991	10373.6	27.3991	10010.1	27.3991	11450.9	27.3991	10526.1
27.4251	9486.78	27.4251	11356.5	27.4251	11362.2	27.4251	12308.3	27.4251	11272.7	27.4251	10462.6	27.4251	9988.85	27.4251	11344.2	27.4251	10525.6
27.4511	9553.83	27.4511	11357.6	27.4511	11224.3	27.4511	12222.2	27.4511	11246.7	27.4511	10402.2	27.4511	9989.98	27.4511	11293.9	27.4511	10487.1
27.4771	9599.94	27.4771	11427.8	27.4771	11155	27.4771	12164.2	27.4771	11361.7	27.4771	10241.7	27.4771	9938.78	27.4771	11326.8	27.4771	10535.3
27.5031	9551.25	27.5031	11358.6	27.5031	11214.5	27.5031	12202.2	27.5031	11292.5	27.5031	10202.4	27.5031	9889.65	27.5031	11224.4	27.5031	10527.5
27.5291	9615.41	27.5291	11311.2	27.5291	11147.7	27.5291	12208.4	27.5291	11192.5	27.5291	10193.6	27.5291	9961.19	27.5291	11098.6	27.5291	10535.9
27.5551	9537.03	27.5551	11313.4	27.5551	11166.2	27.5551	12106.1	27.5551	11405.2	27.5551	10176.2	27.5551	9835.15	27.5551	11016.9	27.5551	10454.4
27.5811	9509.53	27.5811	11237.7	27.5811	11179.6	27.5811	12026.9	27.5811	11375.2	27.5811	10183	27.5811	9719.75	27.5811	11075.3	27.5811	10412
27.6071	9455.09	27.6071	11220	27.6071	11086	27.6071	12046.9	27.6071	11159.5	27.6071	10014.5	27.6071	9782.56	27.6071	11016.4	27.6071	10485.7
27.6331	9352.04	27.6331	11193.7	27.6331	11009.6	27.6331	11846.1	27.6331	11022.9	27.6331	10070.7	27.6331	9881.54	27.6331	11045.3	27.6331	10363.9
27.6591	9468.73	27.6591	11145.8	27.6591	11028.6	27.6591	11799.1	27.6591	11096.2	27.6591	10163.1	27.6591	9916.93	27.6591	10992.5	27.6591	10342.4
27.6851	9512.93	27.6851	11191.7	27.6851	10974.8	27.6851	11929.2	27.6851	11205.8	27.6851	10120.1	27.6851	9663.16	27.6851	11089.1	27.6851	10360.5
27.7111	9315.54	27.7111	11216.1	27.7111	10967.3	27.7111	11973.1	27.7111	11081.5	27.7111	10134.1	27.7111	9732.47	27.7111	11006.2	27.7111	10288.5
27.7371	9397.2	27.7371	11097.5	27.7371	10878.1	27.7371	11846.7	27.7371	11036.4	27.7371	10024.4	27.7371	9830.06	27.7371	10911	27.7371	10265.6
27.7631	9383.59	27.7631	11037.2	27.7631	10898.4	27.7631	11764.2	27.7631	11154.6	27.7631	9989.16	27.7631	9670.82	27.7631	10924.1	27.7631	10265.4
27.7891	9277.34	27.7891	11077.7	27.7891	10839.9	27.7891	11856.9	27.7891	10960.7	27.7891	10000.7	27.7891	9616.79	27.7891	11020.9	27.7891	10260.4
27.8151	9212.44	27.8151	11224.7	27.8151	10775.3	27.8151	11672.8	27.8151	10838	27.8151	9995.81	27.8151	9691.54	27.8151	10989.8	27.8151	10332.1
27.8411	9177.28	27.8411	11279.7	27.8411	10734.4	27.8411	11744.6	27.8411	11019.1	27.8411	9961.76	27.8411	9718.72	27.8411	10930.9	27.8411	10339
27.8671	9210.67	27.8671	11341.7	27.8671	10776.5	27.8671	11915.5	27.8671	11098.9	27.8671	9964.17	27.8671	9634.07	27.8671	10874.7	27.8671	10426.7
27.8931	9391.89	27.8931	11272.8	27.8931	10685.6	27.8931	11773.9	27.8931	11011	27.8931	10044.4	27.8931	9572.93	27.8931	10832.5	27.8931	10451.5
27.9191	9495.8	27.9191	11337.4	27.9191	10754.9	27.9191	11624.1	27.9191	10950	27.9191	9889.74	27.9191	9588.36	27.9191	10795.5	27.9191	10514.6
27.9451	9357.1	27.9451	11563	27.9451	10694.4	27.9451	11482.6	27.9451	11021.2	27.9451	9851.48	27.9451	9585.7	27.9451	10798.8	27.9451	10459.1
27.9711	9093.79	27.9711	11400.5	27.9711	10692.9	27.9711	11656	27.9711	10894.2	27.9711	9894.12	27.9711	9615.96	27.9711	10837.8	27.9711	10263.4
27.9971	9152.08	27.9971	11128.6	27.9971	10819.6	27.9971	11801.1	27.9971	11006.5	27.9971	9886.95	27.9971	9541.13	27.9971	10816.7	27.9971	10424.8
28.0231	9299.1	28.0231	11047.8	28.0231	10906.6	28.0231	11843.2	28.0231	10975.9	28.0231	9880.95	28.0231	9566.19	28.0231	10626.4	28.0231	10419.2
28.0491	9303.01	28.0491	11049.3	28.0491	10667.7	28.0491	12027.2	28.0491	10982.4	28.0491	9951.05	28.0491	9463.55	28.0491	10801.7	28.0491	10182.3
28.0751	9172.37	28.0751	11012.6	28.0751	10781.5	28.0751	11836.8	28.0751	10855.2	28.0751	10098.5	28.0751	9550.12	28.0751	10803.8	28.0751	10008.4
28.1011	9263.43	28.1011	10929.8	28.1011	10846.4	28.1011	12000	28.1011	10896.4	28.1011	10057.9	28.1011	9502.13	28.1011	10891.4	28.1011	10096.6
28.1271	9357.57	28.1271	10878	28.1271	10757.1	28.1271	11914.3	28.1271	10921	28.1271	10046	28.1271	9438.34	28.1271	10921.9	28.1271	10107.8
28.1531	9341.49	28.1531	10807.3	28.1531	10997.2	28.1531	12078.2	28.1531	10901.2	28.1531	9878.95	28.1531	9307.82	28.1531	10855.4	28.1531	10175.9
28.1791	9229.91	28.1791	10787.4	28.1791	10907.4	28.1791	11969.6	28.1791	10999.8	28.1791	9853.03	28.1791	9323.45	28.1791	10989.6	28.1791	10093.5
28.2051	9342.15	28.2051	10665.6	28.2051	10728.2	28.2051	11794.7	28.2051	10744.5	28.2051	9664.13	28.2051	9258.98	28.2051	10797.7	28.2051	10005.1
28.2311	9224.18	28.2311	10990	28.2311	10646	28.2311	11680	28.2311	10909.6	28.2311	9726.51	28.2311	9248.88	28.2311	10855.9	28.2311	9998.24
28.2571	9132.67	28.2571	10805	28.2571	10713.3	28.2571	11622.6	28.2571	10968	28.2571	9491.6	28.2571	9326.74	28.2571	10782	28.2571	9955.04
28.2831	9165.35	28.2831	10663.3	28.2831	10592.8	28.2831	11385.3	28.2831	10748.2	28.2831	9582.56	28.2831	9756.78	28.2831	10651.8	28.2831	9922.01
28.3091	9099.57	28.3091	10779.4	28.3091	10621.7	28.3091	11266.6	28.3091	10693.7	28.3091	9466.4	28.3091	9637.97	28.3091	10796.1	28.3091	9750.79
28.3351	9262.88	28.3351	10528.4	28.3351	10476.9	28.3351	11416.4	28.3351	10893.1	28.3351	9351.01	28.3351	9785.22	28.3351	10493.8	28.3351	9907.2
28.3611	9226.7	28.3611	10647.6	28.3611	10164.7	28.3611	11334.7	28.3611	10787.2	28.3611	9528.1	28.3611	9961.46	28.3611	10542.7	28.3611	9806.98
28.3871	9132.65	28.3871	10544.5	28.3871	10297	28.3871	11291.5	28.3871	10531.4	28.3871	9489.68	28.3871	10054.1	28.3871	10505.5	28.3871	9869.8
28.4131	8902.84	28.4131	10592.3	28.4131	10120	28.4131	11190	28.4131	10490.8	28.4131	9400.34	28.4131	9669.03	28.4131	10354.1	28.4131	9784.32
28.4391	8823.08	28.4391	10686.3	28.4391	10217.5	28.4391	11151.6	28.4391	10511	28.4391	9477.42	28.4391	9593.27	28.4391	10265.4	28.4391	9760.3
28.4651	8883.42	28.4651	10476.8	28.4651	10116.1	28.4651	11002.3	28.4651	10476.2	28.4651	9191.23	28.4651	9452.9	28.4651	10329.2	28.4651	9760.47
28.4911	8926.54	28.4911	10648.8	28.4911	10202.4	28.4911	11049.4	28.4911	10475	28.4911	9376.92	28.4911	9188.48	28.4911	10314.2	28.4911	9761.49
28.5171	8893	28.5171	10333	28.5171	9995.8	28.5171	11148.9	28.5171	10403.5	28.5171	9205.94	28.5171	9287.51	28.5171	10361.2	28.5171	9602.35
28.5431	8985.22	28.5431	10359.7	28.5431	10051.5	28.5431	11013.8	28.5431	10452.5	28.5431	9202.84	28.5431	9078.22	28.5431	10209.8	28.5431	9547.74
28.5691	8894.47	28.5691	10247.4	28.5691	10070.4	28.5691	10999	28.5691	10663.2	28.5691	9238.47	28.5691	9133.12	28.5691	10433.4	28.5691	9580.98
28.5951	8743.16	28.5951	10378.1	28.5951	10008.1	28.5951	11087	28.5951	10292.2	28.5951	9087.06	28.5951	9042.98	28.5951	10083.2	28.5951	9668.03
28.6211	8930.28	28.6211	10432.6	28.6211	9971.42	28.6211	11002.9	28.6211	10558.5	28.6211	9070.23	28.6211	8877.64	28.6211	10304	28.6211	9598.73
28.6471	8625.12	28.6471	10261.5	28.6471	9994.61	28.6471	11060.9	28.6471	10308.1	28.6471	9175.98	28.6471	8828.99	28.6471	10165.8	28.6471	9761.84
28.6731	8802.53	28.6731	10432.8	28.6731	9905.76	28.6731	10883.5	28.6731	10360.3	28.6731	9212.04	28.6731	9080.46	28.6731	10226.2	28.6731	9455.4
28.6991	8773.47	28.6991	10042.2	28.6991	9839.66	28.6991	10781	28.6991	10194.9	28.6991	9136.2	28.6991	8997.75	28.6991	10018.6	28.6991	9650.72
28.7251	8670.64	28.7251	10194.6	28.7251	10003.7	28.7251	10882.8	28.7251	10329	28.7251	9196.11	28.7251	9066.63	28.7251	10134.9	28.7251	9586.1
28.7511	8763.92	28.7511	10289.7	28.7511	9893.57	28.7511	10851.4	28.7511	10283.4	28.7511	8971.42	28.7511	9143.52	28.7511	10149.6	28.7511	9449.46
28.7771	8826.85	28.7771	10333.2	28.7771	9740.83	28.7771	10967.3	28.7771	10144.1	28.7771	9060.41	28.7771	9029.83	28.7771	10319.5	28.7771	9479.24
28.8031	8680	28.8031	10178.6	28.8031	9537.56	28.8031	10904.2	28.8031	10233.6	28.8031	9163.86	28.8031	8945.54	28.8031	10146	28.8031	9482.99
28.8291	8696.22	28.8291	10168.7	28.8291	9713.33	28.8291	10855.3	28.8291	10278.5	28.8291	8966.14	28.8291	8934.51	28.8291	10115.5	28.8291	9467.58
28.8551	8702.67	28.8551	10070.8	28.8551	9491.43	28.8551	10741.1	28.8551	10282.1	28.8551	8884.78	28.8551	8834.02	28.8551	10118.6	28.8551	9490.4
28.8811	8692.37	28.8811	10134.9	28.8811	9776.15	28.8811	10613.2	28.8811	10192	28.8811	8924.41	28.8811	8870.3	28.8811	9997.85	28.8811	9600.03
28.9071	8724.56	28.9071	10066.5	28.9071	9702.13	28.9071	10834.4	28.9071	10473.7	28.9071	8892.16	28.9071	8832.87	28.9071	10088	28.9071	9416.51
28.9331	8644.53	28.9331	10110.1	28.9331	9626.93	28.9331	10853.9	28.9331	10550.6	28.9331	8880.96	28.9331	8658.86	28.9331	10175.3	28.9331	9526.02
28.9591	8765.61	28.9591	10105.1	28.9591	9640.47	28.9591	10581.5	28.9591	10150.3	28.9591	8868.86	28.9591	8737.45	28.9591	10031.8	28.9591	9297.93
28.9851	8582.89	28.9851	10139.8	28.9851	9547.99	28.9851	10563.7	28.9851	10148.2	28.9851	8785.52	28.9851	8769.61	28.9851	9841.98	28.9851	9320.41
29.0111	8520.29	29.0111	10107.5	29.0111	9481.57	29.0111	10495	29.0111	10057.4	29.0111	9017.84	29.0111	8740.24	29.0111	9888.98	29.0111	9477.68
29.0371	8465.99	29.0371	10085.1	29.0371	9355.62	29.0371	10594.2	29.0371	10033.1	29.0371	8845.31	29.0371	8729.07	29.0371	9857.32	29.0371	9384.46
29.0631	8474.14	29.0631	10087	29.0631	9645.2	29.0631	10520.1	29.0631	10055.9	29.0631	8895.58	29.0631	8756.83	29.0631	9907.24	29.0631	9328.01
29.0891	8493.49	29.0891	10132.7	29.0891	9563.67	29.0891	10474.7	29.0891	10061.1	29.0891	8799.14	29.0891	8723.28	29.0891	9880.29	29.0891	9315.38
29.1151	8428.89	29.1151	9912.09	29.1151	9391.12	29.1151	10331.1	29.1151	10073.9	29.1151	8801.74	29.1151	8699.63	29.1151	9899.14	29.1151	9290.01
29.1411	8419.19	29.1411	10011.1	29.1411	9443.41	29.1411	10508.6	29.1411	10168.2	29.1411	8875.6	29.1411	8782.4	29.1411	9917.16	29.1411	9467.84
29.1671	8391.34	29.1671	9960.55	29.1671	9458.25	29.1671	10514	29.1671	10041.1	29.1671	8757.74	29.1671	8646.28	29.1671	9911.47	29.1671	9289.23
29.1931	8356.03	29.1931	9979.09	29.1931	9439.85	29.1931	10425.9	29.1931	10072.4	29.1931	8901.55	29.1931	8667.71	29.1931	9950.77	29.1931	9391.34
29.2191	8444.12	29.2191	10011.1	29.2191	9286.4	29.2191	10393.4	29.2191	10030.8	29.2191	8764.47	29.2191	8745	29.2191	9720.64	29.2191	9475.14
29.2451	8532.88	29.2451	9911.76	29.2451	9332.69	29.2451	10415.7	29.2451	10065.3	29.2451	8672.08	29.2451	8735.34	29.2451	9770.77	29.2451	9307.06
29.2711	8400.11	29.2711	9963.46	29.2711	9329.17	29.2711	10338.2	29.2711	9771.49	29.2711	8568.51	29.2711	8623.86	29.2711	9691.3	29.2711	9214.91
29.2971	8297.98	29.2971	9910.29	29.2971	9180.81	29.2971	10226	29.2971	9966.35	29.2971	8780	29.2971	8508.21	29.2971	9828.55	29.2971	9363.5
29.3231	8294.51	29.3231	9858.39	29.3231	9217.06	29.3231	10321.1	29.3231	9951.33	29.3231	8699.96	29.3231	8611.3	29.3231	9788.56	29.3231	9303.55
29.3491	8225.22	29.3491	9840.09	29.3491	9229.4	29.3491	10325.6	29.3491	10061.3	29.3491	8760.5	29.3491	8569.41	29.3491	9745.93	29.3491	9326.49
29.3751	8242.15	29.3751	9753.14	29.3751	9247.77	29.3751	10221.6	29.3751	10027.4	29.3751	8593.19	29.3751	8529.25	29.3751	9840.65	29.3751	9317.52
29.4011	8383.32	29.4011	9874.66	29.4011	9214.72	29.4011	10182.3	29.4011	10065.8	29.4011	8657.66	29.4011	8393.64	29.4011	9669.74	29.4011	9324.93
29.4271	8353.74	29.4271	9911.29	29.4271	9124.04	29.4271	10215.2	29.4271	9928.28	29.4271	8531.05	29.4271	8584.71	29.4271	9660.08	29.4271	9336.43
29.4531	8182.47	29.4531	9810.59	29.4531	9089.72	29.4531	10289.6	29.4531	9849.42	29.4531	8564.58	29.4531	8392.12	29.4531	9704.45	29.4531	9397.64
29.4791	8244.06	29.4791	9730.61	29.4791	9121.56	29.4791	10264.4	29.4791	9892.51	29.4791	8532.88	29.4791	8369.38	29.4791	9616.88	29.4791	9448.29
29.5051	8125.22	29.5051	9660.07	29.5051	9028.32	29.5051	10187.3	29.5051	9770.31	29.5051	8582.11	29.5051	8500.72	29.5051	9615.44	29.5051	9364.32
29.5311	8124.26	29.5311	9702.9	29.5311	8976.85	29.5311	10238.6	29.5311	9803.78	29.5311	8565.88	29.5311	8564.72	29.5311	9674.16	29.5311	9385.82
29.5571	8255.59	29.5571	9746.77	29.5571	9001.6	29.5571	10191.8	29.5571	9916	29.5571	8559.73	29.5571	8445.79	29.5571	9701.3	29.5571	9403.53
29.5831	8194.45	29.5831	9727.63	29.5831	9058.95	29.5831	10063.4	29.5831	9939.21	29.5831	8576.81	29.5831	8500.85	29.5831	9705.45	29.5831	9447.8
29.6091	8171.16	29.6091	9714.68	29.6091	9027.17	29.6091	9966.15	29.6091	9928.94	29.6091	8610.42	29.6091	8466.95	29.6091	9695.87	29.6091	9465.5
29.6351	8283.37	29.6351	9825.53	29.6351	8936.34	29.6351	10057.2	29.6351	9911.19	29.6351	8549.37	29.6351	8415.58	29.6351	9662.3	29.6351	9593.29
29.6611	8135.24	29.6611	9698.6	29.6611	8937.87	29.6611	10064.5	29.6611	9985.19	29.6611	8610.23	29.6611	8432.62	29.6611	9641.69	29.6611	9643.11
29.6871	8118.23	29.6871	9580.75	29.6871	8942.05	29.6871	10003	29.6871	9909.56	29.6871	8572.31	29.6871	8418.72	29.6871	9677.43	29.6871	9540.35
29.7131	8144.08	29.7131	9597.51	29.7131	8954.03	29.7131	9971.54	29.7131	9882.21	29.7131	8527.51	29.7131	8480.51	29.7131	9673.66	29.7131	9587.49
29.7391	8085.09	29.7391	9605.14	29.7391	8815.04	29.7391	9938.85	29.7391	9895.42	29.7391	8614.71	29.7391	8603.3	29.7391	9713.67	29.7391	9757.94
29.7651	8076.13	29.7651	9542.45	29.7651	8740.73	29.7651	9929.67	29.7651	9907.9	29.7651	8606.25	29.7651	8570.13	29.7651	9857.19	29.7651	9813.63
29.7911	8128.11	29.7911	9533.05	29.7911	8821.86	29.7911	10079.4	29.7911	9871.89	29.7911	8441.11	29.7911	8418.82	29.7911	9828.44	29.7911	9960.01
29.8171	8139.61	29.8171	9629.42	29.8171	8813.87	29.8171	10058.4	29.8171	9845.65	29.8171	8423.52	29.8171	8399.8	29.8171	9652.01	29.8171	10017.7
29.8431	8070.07	29.8431	9631.22	29.8431	8737.22	29.8431	9922.59	29.8431	9817.46	29.8431	8483.38	29.8431	8398.46	29.8431	9585.5	29.8431	9943.73
29.8691	8002.77	29.8691	9585.07	29.8691	8711.35	29.8691	9905.87	29.8691	9907.5	29.8691	8536.92	29.8691	8362.2	29.8691	9606.41	29.8691	10062.6
29.8951	7999.26	29.8951	9555.82	29.8951	8698.87	29.8951	9902.1	29.8951	10001.7	29.8951	8474.98	29.8951	8398.84	29.8951	9566.12	29.8951	10244.1
29.9211	8048.26	29.9211	9536.46	29.9211	8766.56	29.9211	9911	29.9211	9867.15	29.9211	8358.98	29.9211	8391.99	29.9211	9583.3	29.9211	10361.5
29.9471	8015.46	29.9471	9486.95	29.9471	8849.83	29.9471	9983.45	29.9471	9877.12	29.9471	8416.45	29.9471	8366.14	29.9471	9780.02	29.9471	10390.5
29.9731	7887.51	29.9731	9484.34	29.9731	8680.17	29.9731	9957.25	29.9731	9997.29	29.9731	8423.55	29.9731	8344.94	29.9731	9908.9	29.9731	10326
29.9991	7863.46	29.9991	9574.3	29.9991	8555.04	29.9991	9944.41	29.9991	9866.91	29.9991	8416.21	29.9991	8382.27	29.9991	9840.73	29.9991	10368.9
30.0251	7983.55	30.0251	9530.58	30.0251	8656.54	30.0251	10024.9	30.0251	9829.68	30.0251	8477.07	30.0251	8439.13	30.0251	9765.98	30.0251	10368
30.0511	7958.72	30.0511	9388.45	30.0511	8697.76	30.0511	9879.15	30.0511	9937.21	30.0511	8450.19	30.0511	8346.29	30.0511	9842.2	30.0511	10181.7
30.0771	7885.85	30.0771	9372.43	30.0771	8628.74	30.0771	9714.11	30.0771	9820.57	30.0771	8358.27	30.0771	8301.98	30.0771	9911.15	30.0771	10109.2
30.1031	7945.58	30.1031	9428.19	30.1031	8591.56	30.1031	9702.02	30.1031	9737.82	30.1031	8418.2	30.1031	8277.81	30.1031	9802.9	30.1031	10034.5
30.1291	7923.42	30.1291	9462.44	30.1291	8630.8	30.1291	9775.82	30.1291	9780.39	30.1291	8510.82	30.1291	8242.49	30.1291	9750.1	30.1291	9913.79
30.1551	7905.55	30.1551	9458.04	30.1551	8547.94	30.1551	9817.84	30.1551	9847.27	30.1551	8427.4	30.1551	8210.55	30.1551	9821.97	30.1551	9904.6
30.1811	7896.22	30.1811	9362.78	30.1811	8519.39	30.1811	9785.93	30.1811	9826.28	30.1811	8412.84	30.1811	8161.1	30.1811	9882.76	30.1811	9822.48
30.2071	7901.83	30.2071	9413.71	30.2071	8598.67	30.2071	9793.1	30.2071	9697.1	30.2071	8323.45	30.2071	8344.48	30.2071	9907.04	30.2071	9724.26
30.2331	7845.62	30.2331	9368.37	30.2331	8594.94	30.2331	9752.13	30.2331	9619.16	30.2331	8270.57	30.2331	8370.86	30.2331	9788.85	30.2331	9564.56
30.2591	7804.88	30.2591	9262.84	30.2591	8610.37	30.2591	9726.3	30.2591	9555.22	30.2591	8229.47	30.2591	8284.88	30.2591	9684.7	30.2591	9423.14
30.2851	7886.19	30.2851	9282.33	30.2851	8548.39	30.2851	9834.23	30.2851	9536.18	30.2851	8106.97	30.2851	8329.64	30.2851	9656.6	30.2851	9535.96
30.3111	7899.54	30.3111	9271.42	30.3111	8399.66	30.3111	9725.78	30.3111	9598.17	30.3111	8117.99	30.3111	8256.33	30.3111	9546.86	30.3111	9432.87
30.3371	7928.74	30.3371	9304.86	30.3371	8338.13	30.3371	9658.85	30.3371	9660.13	30.3371	8248.86	30.3371	8191.14	30.3371	9690.65	30.3371	9286.89
30.3631	7833.84	30.3631	9362.15	30.3631	8356.87	30.3631	9601.51	30.3631	9468.48	30.3631	8299.3	30.3631	8155.45	30.3631	9542.73	30.3631	9323.92
30.3891	7783.26	30.3891	9224.75	30.3891	8517.58	30.3891	9379.01	30.3891	9469.65	30.3891	8130.06	30.3891	8084.17	30.3891	9483.12	30.3891	9241.69
30.4151	7786.08	30.4151	9273.77	30.4151	8407.43	30.4151	9353.85	30.4151	9482.54	30.4151	8098.24	30.4151	8159.12	30.4151	9475.26	30.4151	9052.34
30.4411	7901.03	30.4411	9259.88	30.4411	8343.67	30.4411	9475.28	30.4411	9382.42	30.4411	8068.39	30.4411	8074.24	30.4411	9430.69	30.4411	8950.58
30.4671	7755.85	30.4671	9113.28	30.4671	8373.32	30.4671	9479.77	30.4671	9462.86	30.4671	8151.32	30.4671	8047.02	30.4671	9378.67	30.4671	8954.91
30.4931	7895.42	30.4931	9012.45	30.4931	8311.88	30.4931	9485	30.4931	9347.49	30.4931	8102.36	30.4931	7924	30.4931	9409.94	30.4931	8866.58
30.5191	7821.64	30.5191	9148.21	30.5191	8258.98	30.5191	9484.33	30.5191	9342.52	30.5191	8044.26	30.5191	7856.37	30.5191	9320.1	30.5191	8742.68
30.5451	7695.86	30.5451	9219.94	30.5451	8153.01	30.5451	9285.47	30.5451	9246.24	30.5451	7897.29	30.5451	8029.62	30.5451	9231.51	30.5451	8824.48
30.5711	7651.93	30.5711	9132.61	30.5711	8161.07	30.5711	9326.65	30.5711	9265.65	30.5711	7851.27	30.5711	8050.94	30.5711	9164.66	30.5711	8796.25
30.5971	7765.56	30.5971	9085.39	30.5971	8314.68	30.5971	9215.63	30.5971	9197.39	30.5971	7907.46	30.5971	7924.54	30.5971	9159.05	30.5971	8784.36
30.6231	7679.25	30.6231	9064.12	30.6231	8333.89	30.6231	9188.55	30.6231	9024.65	30.6231	7911.61	30.6231	7701.32	30.6231	9150.82	30.6231	8624.8
30.6491	7489.94	30.6491	9049.95	30.6491	8182.41	30.6491	9175.99	30.6491	9159.24	30.6491	7795.89	30.6491	7849.06	30.6491	9152.99	30.6491	8613.38
30.6751	7719.96	30.6751	9047.05	30.6751	8160.63	30.6751	9241.04	30.6751	9151.07	30.6751	7745.6	30.6751	7840.79	30.6751	9112.61	30.6751	8622.18
30.7011	7773.73	30.7011	9056.46	30.7011	8070.12	30.7011	9181.79	30.7011	9182.3	30.7011	7786.67	30.7011	7829.32	30.7011	9139.49	30.7011	8687.38
30.7271	7557.36	30.7271	8931.92	30.7271	8048.41	30.7271	9058.1	30.7271	8871.71	30.7271	7861.94	30.7271	7890.19	30.7271	9114.34	30.7271	8590.24
30.7531	7572.96	30.7531	9022.19	30.7531	8217.59	30.7531	9133.06	30.7531	9063.85	30.7531	7763.86	30.7531	7801.43	30.7531	9189.8	30.7531	8501.49
30.7791	7602.02	30.7791	8968.46	30.7791	8149.94	30.7791	9294.01	30.7791	9007.26	30.7791	7749.75	30.7791	7794.48	30.7791	8932.74	30.7791	8448.6
30.8051	7536.85	30.8051	9092.91	30.8051	8211.9	30.8051	9160.42	30.8051	9072.25	30.8051	7799.49	30.8051	7631.07	30.8051	8970.52	30.8051	8510.24
30.8311	7621.02	30.8311	8980.62	30.8311	7967.23	30.8311	9149.16	30.8311	9026.58	30.8311	7676.76	30.8311	7705.86	30.8311	9011.95	30.8311	8330.7
30.8571	7518.6	30.8571	9002.34	30.8571	8170.94	30.8571	9311.37	30.8571	8957.9	30.8571	7706.31	30.8571	7570.17	30.8571	8812.14	30.8571	8390.22
30.8831	7641.83	30.8831	8877.41	30.8831	8141.88	30.8831	9011.08	30.8831	9024.28	30.8831	7693.59	30.8831	7675.14	30.8831	8841.14	30.8831	8265.58
30.9091	7579.07	30.9091	8915.82	30.9091	8087.54	30.9091	8942.02	30.9091	9002.79	30.9091	7445.12	30.9091	7627.32	30.9091	8816.84	30.9091	8200.13
30.9351	7705.89	30.9351	8941.64	30.9351	7856.17	30.9351	9081.21	30.9351	8936.72	30.9351	7607.83	30.9351	7729.96	30.9351	8780.33	30.9351	8343.21
30.9611	7469.78	30.9611	9030.55	30.9611	7974.62	30.9611	8986.28	30.9611	8970.58	30.9611	7587.2	30.9611	7742.25	30.9611	8713.84	30.9611	8280.69
30.9871	7662.61	30.9871	8893.2	30.9871	8048.68	30.9871	8940.92	30.9871	9003.42	30.9871	7637.13	30.9871	7653.04	30.9871	8479.06	30.9871	8311.37
31.0131	7483.85	31.0131	8953.02	31.0131	7898.28	31.0131	8940.33	31.0131	9004.19	31.0131	7581.3	31.0131	7844.27	31.0131	8654.97	31.0131	8366.02
31.0391	7510.48	31.0391	8917.2	31.0391	7888.65	31.0391	9067.76	31.0391	8970.27	31.0391	7754.53	31.0391	7650.41	31.0391	8649.18	31.0391	8234.11
31.0651	7415.13	31.0651	9078.33	31.0651	7883.17	31.0651	8992.3	31.0651	8971.56	31.0651	7486.81	31.0651	7713	31.0651	8745.09	31.0651	8219.96
31.0911	7346.02	31.0911	8983.17	31.0911	7884.68	31.0911	9159.31	31.0911	8948.23	31.0911	7506.17	31.0911	7538.02	31.0911	8712.38	31.0911	8207.36
31.1171	7570.87	31.1171	8955.57	31.1171	7899.05	31.1171	8868.76	31.1171	8981.76	31.1171	7655.98	31.1171	7644.67	31.1171	8711.19	31.1171	8316.09
31.1431	7463.2	31.1431	8869.73	31.1431	8143.38	31.1431	9086.93	31.1431	8900.23	31.1431	7580.02	31.1431	7556.84	31.1431	8687.85	31.1431	8091.39
31.1691	7402.9	31.1691	8957.9	31.1691	7846.91	31.1691	9008	31.1691	8969.2	31.1691	7645.33	31.1691	7478.56	31.1691	8646.41	31.1691	8174.33
31.1951	7610.35	31.1951	8733.68	31.1951	8054.53	31.1951	8736.04	31.1951	8652.61	31.1951	7497.89	31.1951	7398.75	31.1951	8664.58	31.1951	8295.91
31.2211	7525.2	31.2211	8807.94	31.2211	7991.16	31.2211	8973.66	31.2211	8717.95	31.2211	7478.09	31.2211	7481.91	31.2211	8606.16	31.2211	8158.29
31.2471	7383.71	31.2471	8835.74	31.2471	7790.41	31.2471	9037.32	31.2471	8897.95	31.2471	7526.49	31.2471	7432.63	31.2471	8611.99	31.2471	8234.17
31.2731	7427.06	31.2731	8687.33	31.2731	7879.06	31.2731	8994.03	31.2731	8651.53	31.2731	7490.85	31.2731	7379.21	31.2731	8588.58	31.2731	8055.02
31.2991	7450.33	31.2991	8837.1	31.2991	7787.1	31.2991	8843.9	31.2991	8641.22	31.2991	7450.34	31.2991	7548.52	31.2991	8530.92	31.2991	8137.26
31.3251	7475.98	31.3251	8681.97	31.3251	7910.6	31.3251	8707.73	31.3251	8581.62	31.3251	7579.43	31.3251	7414.09	31.3251	8590.42	31.3251	8190.87
31.3511	7483.69	31.3511	8947.35	31.3511	7902.77	31.3511	8904.15	31.3511	8826.69	31.3511	7549	31.3511	7586.42	31.3511	8591.16	31.3511	8185.47
31.3771	7504.16	31.3771	8953.9	31.3771	7749.4	31.3771	8741.68	31.3771	8650.73	31.3771	7428.22	31.3771	7612.4	31.3771	8516.28	31.3771	7992.96
31.4031	7591.51	31.4031	8953.14	31.4031	7872.88	31.4031	8865.75	31.4031	8725.44	31.4031	7509.29	31.4031	7371.63	31.4031	8497.2	31.4031	8043.29
31.4291	7621.95	31.4291	8837.28	31.4291	7967.6	31.4291	8743.74	31.4291	8721.95	31.4291	7426	31.4291	7453.22	31.4291	8444.6	31.4291	8200.6
31.4551	7570.42	31.4551	8821.61	31.4551	7735.08	31.4551	8828.42	31.4551	8797.42	31.4551	7398.05	31.4551	7549.32	31.4551	8523.69	31.4551	8150.43
31.4811	7449.97	31.4811	8998.19	31.4811	7929.54	31.4811	8863.24	31.4811	8878.79	31.4811	7482.37	31.4811	7494.22	31.4811	8512.28	31.4811	8000.2
31.5071	7487.74	31.5071	8939.82	31.5071	7810.9	31.5071	8849.17	31.5071	8710.12	31.5071	7327.55	31.5071	7299.44	31.5071	8379.35	31.5071	7891.58
31.5331	7530.98	31.5331	9000.41	31.5331	7625.99	31.5331	8901.58	31.5331	8661.68	31.5331	7234.07	31.5331	7406.18	31.5331	8348.11	31.5331	7971.5
31.5591	7523.88	31.5591	9003.98	31.5591	7780.4	31.5591	8826.47	31.5591	8709.35	31.5591	7385.75	31.5591	7406.67	31.5591	8426.91	31.5591	7933.63
31.5851	7607.14	31.5851	8975.56	31.5851	7764.08	31.5851	8941.26	31.5851	8583.85	31.5851	7345.59	31.5851	7337.88	31.5851	8404.68	31.5851	7962.15
31.6111	7571.78	31.6111	8990.6	31.6111	7773.2	31.6111	8999.44	31.6111	8539.97	31.6111	7392.82	31.6111	7432.39	31.6111	8355.73	31.6111	7893.3
31.6371	7486.95	31.6371	9075.69	31.6371	7830.9	31.6371	8840.86	31.6371	8695.79	31.6371	7537.68	31.6371	7416.93	31.6371	8481.78	31.6371	7916.42
31.6631	7517.02	31.6631	9192.45	31.6631	7754.95	31.6631	8810.06	31.6631	8698.03	31.6631	7481.92	31.6631	7289.1	31.6631	8336.33	31.6631	7819.52
31.6891	7547.37	31.6891	9186.84	31.6891	7824.76	31.6891	8839.57	31.6891	8637.96	31.6891	7374.89	31.6891	7418.16	31.6891	8454.35	31.6891	7871.01
31.7151	7713.2	31.7151	9424.81	31.7151	7879.69	31.7151	8882.5	31.7151	8873.86	31.7151	7326.71	31.7151	7450.43	31.7151	8517.21	31.7151	7823.08
31.7411	7659.07	31.7411	9381.28	31.7411	7868.86	31.7411	8987.05	31.7411	8788.09	31.7411	7324.05	31.7411	7339.67	31.7411	8333.69	31.7411	7920.84
31.7671	7655.8	31.7671	9481.67	31.7671	7955.69	31.7671	9079	31.7671	8866.61	31.7671	7479.89	31.7671	7214.89	31.7671	8353.21	31.7671	7909.56
31.7931	7670.42	31.7931	9548.61	31.7931	7953.54	31.7931	9007.36	31.7931	8754.31	31.7931	7503.89	31.7931	7274.08	31.7931	8275.89	31.7931	7937.28
31.8191	7755.46	31.8191	9709.78	31.8191	7861.34	31.8191	8999.78	31.8191	8750.26	31.8191	7485.96	31.8191	7384.31	31.8191	8250.6	31.8191	7821.76
31.8451	7916.9	31.8451	9737.58	31.8451	7896.11	31.8451	9058.28	31.8451	8845.45	31.8451	7481.29	31.8451	7201.75	31.8451	8248.78	31.8451	8023.52
31.8711	7921.04	31.8711	9973.67	31.8711	7987.84	31.8711	8972.27	31.8711	8926.84	31.8711	7484.81	31.8711	7370.15	31.8711	8213.55	31.8711	7837.95
31.8971	8082.94	31.8971	10044.5	31.8971	7893.77	31.8971	8971.47	31.8971	8829.67	31.8971	7418.88	31.8971	7229.12	31.8971	8191.84	31.8971	7748.27
31.9231	8227.59	31.9231	9942.01	31.9231	8029.08	31.9231	9011.82	31.9231	8906.93	31.9231	7398.97	31.9231	7286.71	31.9231	8472.45	31.9231	7822.56
31.9491	8238.61	31.9491	10018.9	31.9491	8112.79	31.9491	9197.86	31.9491	9001.22	31.9491	7322.24	31.9491	7163.14	31.9491	8372.44	31.9491	7893.29
31.9751	8364.65	31.9751	9994.15	31.9751	8117.93	31.9751	9042.24	31.9751	9023.2	31.9751	7305.55	31.9751	7156.45	31.9751	8332.14	31.9751	7871.69
32.0011	8280.33	32.0011	10097.8	32.0011	8212.35	32.0011	9191.39	32.0011	8944.19	32.0011	7356.59	32.0011	7192.96	32.0011	8206.53	32.0011	7862.36
32.0271	8410.32	32.0271	9935.11	32.0271	8312.46	32.0271	9316.17	32.0271	8814.74	32.0271	7516.96	32.0271	7183.55	32.0271	8206.15	32.0271	7768.35
32.0531	8640.08	32.0531	9799.63	32.0531	8273.02	32.0531	9338.32	32.0531	8922.53	32.0531	7509.25	32.0531	7181.82	32.0531	8182.68	32.0531	7733.23
32.0791	8661.77	32.0791	9863.92	32.0791	8277.62	32.0791	9103.21	32.0791	8879.01	32.0791	7406.95	32.0791	7172.65	32.0791	8128.87	32.0791	7825.62
32.1051	8758.7	32.1051	9817.48	32.1051	8266.64	32.1051	9156.92	32.1051	8944.69	32.1051	7390.24	32.1051	7214.64	32.1051	8134.55	32.1051	7779.16
32.1311	8871.5	32.1311	9748.33	32.1311	8255.97	32.1311	9198.19	32.1311	8921.12	32.1311	7368.45	32.1311	7203.24	32.1311	8157.43	32.1311	7673.81
32.1571	8997.8	32.1571	9602.99	32.1571	8336.28	32.1571	9087.79	32.1571	8741.7	32.1571	7383.47	32.1571	7198.16	32.1571	8159.57	32.1571	7605.51
32.1831	8921.76	32.1831	9542.32	32.1831	8290.42	32.1831	9058.37	32.1831	8776.27	32.1831	7290.58	32.1831	7238.25	32.1831	8051.64	32.1831	7717.62
32.2091	8843.82	32.2091	9403.43	32.2091	8222.53	32.2091	9151.08	32.2091	8752.46	32.2091	7220.46	32.2091	7242.76	32.2091	8036.66	32.2091	7614.25
32.2351	8873.63	32.2351	9413.73	32.2351	8171.48	32.2351	9155.82	32.2351	8605.52	32.2351	7268.41	32.2351	7197.98	32.2351	8178.17	32.2351	7616.55
32.2611	8826.9	32.2611	9314.06	32.2611	8092.73	32.2611	9024.81	32.2611	8641.1	32.2611	7107.37	32.2611	7122.12	32.2611	8172.47	32.2611	7648.36
32.2871	8726.19	32.2871	9192.31	32.2871	8065.17	32.2871	8940.98	32.2871	8683.28	32.2871	7091.59	32.2871	7120.33	32.2871	8118.7	32.2871	7541.1
32.3131	8471.57	32.3131	9097.84	32.3131	8020.3	32.3131	8883.8	32.3131	8580.34	32.3131	7243.74	32.3131	7111.32	32.3131	8088.24	32.3131	7539.39
32.3391	8356.79	32.3391	9003.05	32.3391	7956.76	32.3391	8782.18	32.3391	8585.37	32.3391	7281.76	32.3391	7125.35	32.3391	8053.48	32.3391	7567.91
32.3651	8365.03	32.3651	8970.64	32.3651	7849.99	32.3651	8761.27	32.3651	8470.68	32.3651	7166.01	32.3651	7117.54	32.3651	7994.63	32.3651	7555.44
32.3911	8222.91	32.3911	8886.81	32.3911	7762.19	32.3911	8611.91	32.3911	8421.72	32.3911	7139.23	32.3911	7094.02	32.3911	7959.92	32.3911	7604.58
32.4171	8051.07	32.4171	8755.79	32.4171	7744.97	32.4171	8528.42	32.4171	8485.35	32.4171	7081.1	32.4171	7005.39	32.4171	7980.4	32.4171	7670.27
32.4431	7975.1	32.4431	8694.87	32.4431	7789.8	32.4431	8643.09	32.4431	8378.27	32.4431	7025.44	32.4431	7043.55	32.4431	7989.21	32.4431	7557.13
32.4691	8021.61	32.4691	8780.29	32.4691	7830.58	32.4691	8658.21	32.4691	8363.84	32.4691	7116.74	32.4691	7172.68	32.4691	7990.84	32.4691	7467.68
32.4951	7977.71	32.4951	8778.61	32.4951	7748.09	32.4951	8626.26	32.4951	8400.75	32.4951	7082.36	32.4951	7162.74	32.4951	7921.26	32.4951	7535.07
32.5211	7795.17	32.5211	8719.15	32.5211	7662.53	32.5211	8573.8	32.5211	8391.16	32.5211	7036.74	32.5211	7042.16	32.5211	7940.96	32.5211	7580.07
32.5471	7741.53	32.5471	8702.13	32.5471	7627.5	32.5471	8538.18	32.5471	8280.16	32.5471	7029.33	32.5471	6922.07	32.5471	7956.24	32.5471	7486.58
32.5731	7699.36	32.5731	8694	32.5731	7640.5	32.5731	8529.78	32.5731	8222.62	32.5731	7052.82	32.5731	6913.13	32.5731	7903.62	32.5731	7380.26
32.5991	7638.79	32.5991	8639.55	32.5991	7604.79	32.5991	8435	32.5991	8219.76	32.5991	7033.36	32.5991	6917.84	32.5991	8025.08	32.5991	7385.86
32.6251	7608.94	32.6251	8522.78	32.6251	7490	32.6251	8432.43	32.6251	8202.39	32.6251	7027.97	32.6251	6924.97	32.6251	8028.76	32.6251	7399.52
32.6511	7590.41	32.6511	8511.19	32.6511	7551.22	32.6511	8588.44	32.6511	8260.04	32.6511	7024.31	32.6511	6925.39	32.6511	7918.75	32.6511	7489.67
32.6771	7590.49	32.6771	8441.62	32.6771	7510.3	32.6771	8587.57	32.6771	8149.42	32.6771	6895.84	32.6771	6982.43	32.6771	7895.74	32.6771	7543.16
32.7031	7556.81	32.7031	8412.4	32.7031	7378.02	32.7031	8436.82	32.7031	8137.74	32.7031	6930.51	32.7031	7059.85	32.7031	7860.25	32.7031	7419.95
32.7291	7557.5	32.7291	8488	32.7291	7482.19	32.7291	8421.98	32.7291	8179.16	32.7291	6870.35	32.7291	6942.88	32.7291	7924.15	32.7291	7366.81
32.7551	7469.97	32.7551	8399.03	32.7551	7490.95	32.7551	8386.83	32.7551	8092.06	32.7551	6850.6	32.7551	6902.37	32.7551	7963.65	32.7551	7436.07
32.7811	7429.25	32.7811	8337.55	32.7811	7409.61	32.7811	8269.8	32.7811	8015.08	32.7811	6954.1	32.7811	6934.38	32.7811	7886.89	32.7811	7443.22
32.8071	7434.05	32.8071	8327.73	32.8071	7348.62	32.8071	8250.48	32.8071	7957.98	32.8071	6894.44	32.8071	6905.68	32.8071	7825.01	32.8071	7355.23
32.8331	7412.34	32.8331	8283.99	32.8331	7338.25	32.8331	8253.79	32.8331	8066.74	32.8331	6795.26	32.8331	6905.2	32.8331	7818.3	32.8331	7361.25
32.8591	7372.61	32.8591	8273.83	32.8591	7382.91	32.8591	8220.47	32.8591	8146.17	32.8591	6825.19	32.8591	6901.35	32.8591	7841.47	32.8591	7428.67
32.8851	7362.18	32.8851	8253.44	32.8851	7390.92	32.8851	8242.75	32.8851	8060.79	32.8851	6830.99	32.8851	6857.22	32.8851	7785.06	32.8851	7394.27
32.9111	7295.4	32.9111	8239.77	32.9111	7255.57	32.9111	8143.99	32.9111	8108.76	32.9111	6809.44	32.9111	6899.01	32.9111	7861.73	32.9111	7169.86
32.9371	7249.34	32.9371	8214.63	32.9371	7180.48	32.9371	8178.79	32.9371	8128.07	32.9371	6857.5	32.9371	6949.62	32.9371	7943.68	32.9371	7254.02
32.9631	7204.06	32.9631	8140.39	32.9631	7246.38	32.9631	8255.72	32.9631	7948.04	32.9631	6798.37	32.9631	6960.04	32.9631	7800.04	32.9631	7421.71
32.9891	7229.99	32.9891	8100.11	32.9891	7227.61	32.9891	8183.05	32.9891	7911.41	32.9891	6779.85	32.9891	6888.9	32.9891	7779.42	32.9891	7336.75
33.0151	7204.05	33.0151	8026.12	33.0151	7175.35	33.0151	8111.76	33.0151	7992.44	33.0151	6852.6	33.0151	6850.23	33.0151	7821.75	33.0151	7273.83
33.0411	7197.44	33.0411	7987.61	33.0411	7081.69	33.0411	8180.75	33.0411	8042.29	33.0411	6835.4	33.0411	6858.93	33.0411	7760.1	33.0411	7286.67
33.0671	7083.54	33.0671	7935.79	33.0671	7056.05	33.0671	8232.71	33.0671	7942.91	33.0671	6743.33	33.0671	6868.07	33.0671	7826.68	33.0671	7294.09
33.0931	6987.66	33.0931	8012.06	33.0931	7028.3	33.0931	8163.17	33.0931	7850.17	33.0931	6767.48	33.0931	6861.43	33.0931	7729.01	33.0931	7277.77
33.1191	6866.82	33.1191	7986.3	33.1191	6936.27	33.1191	7986.44	33.1191	7796.29	33.1191	6748.24	33.1191	6958.78	33.1191	7715.44	33.1191	7151.55
33.1451	6877.9	33.1451	7902.74	33.1451	7000.83	33.1451	7947.7	33.1451	7785.73	33.1451	6711.88	33.1451	6862.69	33.1451	7747.57	33.1451	7296.95
33.1711	6842.02	33.1711	7885.22	33.1711	7100.73	33.1711	7954.8	33.1711	7817.5	33.1711	6714.85	33.1711	6813.11	33.1711	7677.14	33.1711	7320.92
33.1971	6861.7	33.1971	7887.24	33.1971	7040.87	33.1971	7942.09	33.1971	7775.06	33.1971	6616.73	33.1971	6701.99	33.1971	7703.81	33.1971	7261.85
33.2231	6898.16	33.2231	7721.07	33.2231	7056.83	33.2231	7917.48	33.2231	7732.3	33.2231	6561.92	33.2231	6884.66	33.2231	7639.68	33.2231	7235.38
33.2491	6749.97	33.2491	7886.55	33.2491	7132.07	33.2491	7955.36	33.2491	7879.7	33.2491	6584.43	33.2491	6933.11	33.2491	7771.99	33.2491	7070.37
33.2751	6748.01	33.2751	7839.36	33.2751	7071.66	33.2751	7956.57	33.2751	7755.77	33.2751	6643.41	33.2751	6949.79	33.2751	7795.74	33.2751	7123.86
33.3011	6844.89	33.3011	7914.04	33.3011	6935	33.3011	7979.51	33.3011	7757.55	33.3011	6643.86	33.3011	6779.7	33.3011	7654.05	33.3011	7199.69
33.3271	6833.36	33.3271	7994.81	33.3271	6828.67	33.3271	7895.3	33.3271	7753.88	33.3271	6607.76	33.3271	6716.74	33.3271	7601.62	33.3271	7198.61
33.3531	6758.58	33.3531	7921.35	33.3531	6838.81	33.3531	7825.46	33.3531	7797.37	33.3531	6590.2	33.3531	6710.01	33.3531	7772.13	33.3531	7062.47
33.3791	6779.42	33.3791	7960.83	33.3791	6799.15	33.3791	7936.79	33.3791	7714.75	33.3791	6608.63	33.3791	6757.23	33.3791	7592.02	33.3791	7235.59
33.4051	6788.02	33.4051	7915.91	33.4051	6956.76	33.4051	7829.03	33.4051	7629.84	33.4051	6657.99	33.4051	6803.46	33.4051	7685.95	33.4051	7187.58
33.4311	6741.45	33.4311	7966.65	33.4311	6980.54	33.4311	7768.21	33.4311	7853.05	33.4311	6607.2	33.4311	6781.2	33.4311	7653.55	33.4311	7120.89
33.4571	6818.74	33.4571	7872.83	33.4571	6822.89	33.4571	7780.8	33.4571	7718.87	33.4571	6613.41	33.4571	6836.11	33.4571	7637.05	33.4571	7236.72
33.4831	6821.58	33.4831	7778.87	33.4831	6861.14	33.4831	7857.35	33.4831	7710.99	33.4831	6631.54	33.4831	6802.94	33.4831	7753.65	33.4831	7209.49
33.5091	6890.55	33.5091	7778.71	33.5091	6803.46	33.5091	7889.79	33.5091	7784.43	33.5091	6547.42	33.5091	6809.04	33.5091	7773.04	33.5091	7174.69
33.5351	6900.47	33.5351	7971.63	33.5351	7006.11	33.5351	7778.42	33.5351	7829.26	33.5351	6556.44	33.5351	6741.47	33.5351	7702.25	33.5351	7278.81
33.5611	6869.83	33.5611	8019.32	33.5611	6889.74	33.5611	7691.06	33.5611	7974.15	33.5611	6511.53	33.5611	6558.53	33.5611	7705.01	33.5611	7350.79
33.5871	6651.63	33.5871	7978.98	33.5871	7002.23	33.5871	7721.12	33.5871	7825.78	33.5871	6633.58	33.5871	6695.94	33.5871	7783.06	33.5871	7380.27
33.6131	6701.29	33.6131	7822.01	33.6131	6965.62	33.6131	7851.98	33.6131	7859.43	33.6131	6702.74	33.6131	6916.98	33.6131	7810.43	33.6131	7274.55
33.6391	6762.76	33.6391	7868.18	33.6391	6962.11	33.6391	7925	33.6391	7840.54	33.6391	6684.47	33.6391	6948.02	33.6391	7885.47	33.6391	7230.25
33.6651	6707.31	33.6651	7784.84	33.6651	6966.97	33.6651	7910.35	33.6651	7818.05	33.6651	6751.95	33.6651	6820.99	33.6651	7716.44	33.6651	7145.15
33.6911	6843.73	33.6911	7796.06	33.6911	6843.69	33.6911	7887.9	33.6911	7764.23	33.6911	6593.04	33.6911	6934.5	33.6911	7848.27	33.6911	7120.61
33.7171	6920.67	33.7171	7793.12	33.7171	6706.26	33.7171	7912.55	33.7171	7810.86	33.7171	6570.59	33.7171	6940.4	33.7171	7818.06	33.7171	7164.92
33.7431	6867.39	33.7431	7732.52	33.7431	6798.18	33.7431	7776.05	33.7431	7663.89	33.7431	6456.94	33.7431	6904.11	33.7431	7815.54	33.7431	7181.26
33.7691	6768.48	33.7691	7741.1	33.7691	6906.74	33.7691	7749.45	33.7691	7737.01	33.7691	6455.74	33.7691	6851.45	33.7691	7749.62	33.7691	7129.54
33.7951	6747.19	33.7951	7598.94	33.7951	6818.59	33.7951	7763.96	33.7951	7624.44	33.7951	6519.82	33.7951	6829.13	33.7951	7807.85	33.7951	6998.77
33.8211	6755.8	33.8211	7956.59	33.8211	6728.38	33.8211	7758.1	33.8211	7709.11	33.8211	6565.57	33.8211	6833.67	33.8211	7794.45	33.8211	7042.99
33.8471	6716.2	33.8471	7560.56	33.8471	6620.46	33.8471	7766.03	33.8471	7718.02	33.8471	6327.95	33.8471	6773.28	33.8471	7696.43	33.8471	7033.09
33.8731	6760.43	33.8731	7499.87	33.8731	6741.37	33.8731	7585.56	33.8731	7726.93	33.8731	6506.56	33.8731	6485.04	33.8731	7717.75	33.8731	7089.27
33.8991	6507.21	33.8991	7677.6	33.8991	6696.18	33.8991	7887.52	33.8991	7478.94	33.8991	6361.66	33.8991	6634.35	33.8991	7876.07	33.8991	7033.37
33.9251	6597.72	33.9251	7786.45	33.9251	6720.21	33.9251	7574.26	33.9251	7553.29	33.9251	6545.55	33.9251	6756.94	33.9251	7649.13	33.9251	6949.94
33.9511	6667.04	33.9511	7875.18	33.9511	6829.13	33.9511	7674.96	33.9511	7528.32	33.9511	6441.1	33.9511	6622.37	33.9511	7743.39	33.9511	6924.1
33.9771	6531.86	33.9771	7728.56	33.9771	6722.36	33.9771	7640.3	33.9771	7588.58	33.9771	6431.31	33.9771	6645.39	33.9771	7734.8	33.9771	7021.49
34.0031	6490.33	34.0031	7778.12	34.0031	6622.39	34.0031	7667.09	34.0031	7655.74	34.0031	6407.63	34.0031	6781.92	34.0031	7587.95	34.0031	6843.48
34.0291	6717.87	34.0291	7852.48	34.0291	6690.18	34.0291	7730.22	34.0291	7599.82	34.0291	6371.76	34.0291	6602	34.0291	7608.64	34.0291	6940.4
34.0551	6774.55	34.0551	7782.88	34.0551	6648.38	34.0551	7871.65	34.0551	7639.98	34.0551	6381.88	34.0551	6533.87	34.0551	7498.29	34.0551	7035.23
34.0811	6752.66	34.0811	7818.68	34.0811	6649.49	34.0811	7653.71	34.0811	7489.89	34.0811	6321.38	34.0811	6454.68	34.0811	7479.89	34.0811	6961.43
34.1071	6786.82	34.1071	7804.22	34.1071	6602.51	34.1071	7503.59	34.1071	7481.23	34.1071	6404.74	34.1071	6599.53	34.1071	7480.85	34.1071	7106.43
34.1331	6697.02	34.1331	7833.1	34.1331	6778.89	34.1331	7511.23	34.1331	7680.75	34.1331	6351.18	34.1331	6644.55	34.1331	7504.12	34.1331	6906.73
34.1591	6802.58	34.1591	7828.28	34.1591	6848.54	34.1591	7554.4	34.1591	7538.53	34.1591	6261.47	34.1591	6592.79	34.1591	7306.19	34.1591	7003.6
34.1851	6786.96	34.1851	7860.01	34.1851	6769.2	34.1851	7673.66	34.1851	7652.94	34.1851	6380.12	34.1851	6471.44	34.1851	7461.03	34.1851	7060.94
34.2111	6914.93	34.2111	7781.04	34.2111	6909.5	34.2111	7568.46	34.2111	7683.49	34.2111	6406.9	34.2111	6718.95	34.2111	7555.92	34.2111	7010.47
34.2371	6901.46	34.2371	7801.8	34.2371	6839.3	34.2371	7609.06	34.2371	7553.71	34.2371	6455.5	34.2371	6668.99	34.2371	7489.94	34.2371	6923.94
34.2631	6914.31	34.2631	7741.06	34.2631	6989.54	34.2631	7639.32	34.2631	7510.79	34.2631	6431.39	34.2631	6652.89	34.2631	7502.01	34.2631	6947.73
34.2891	6829.5	34.2891	7733.02	34.2891	6858.2	34.2891	7674.5	34.2891	7646.08	34.2891	6388.63	34.2891	6676.22	34.2891	7623.74	34.2891	7046.08
34.3151	6833.12	34.3151	7870.6	34.3151	6812.6	34.3151	7683.51	34.3151	7646.44	34.3151	6339.35	34.3151	6539.6	34.3151	7490.25	34.3151	7056.87
34.3411	6903.47	34.3411	7818.67	34.3411	6810.05	34.3411	7771.29	34.3411	7497.09	34.3411	6355.08	34.3411	6615.47	34.3411	7510.79	34.3411	7102.71
34.3671	6866.4	34.3671	7823.79	34.3671	6787.71	34.3671	7709.88	34.3671	7624.21	34.3671	6408.91	34.3671	6612.33	34.3671	7513.68	34.3671	7173.09
34.3931	6983.05	34.3931	7604.72	34.3931	6862.41	34.3931	7784.39	34.3931	7591.78	34.3931	6363.53	34.3931	6591.65	34.3931	7555.18	34.3931	7198.29
34.4191	7041.14	34.4191	7633.19	34.4191	6849.6	34.4191	7685.25	34.4191	7746.74	34.4191	6485.57	34.4191	6646.98	34.4191	7554.29	34.4191	7301.12
34.4451	6931.56	34.4451	7576.35	34.4451	6800.35	34.4451	7713.25	34.4451	7768.88	34.4451	6563.67	34.4451	6717.27	34.4451	7502.14	34.4451	7344.87
34.4711	6954.41	34.4711	7472.98	34.4711	6775.92	34.4711	7672.17	34.4711	7701.69	34.4711	6525.78	34.4711	6704.24	34.4711	7596.96	34.4711	7469.57
34.4971	6927.42	34.4971	7483.21	34.4971	6801.97	34.4971	7572.26	34.4971	7684.55	34.4971	6468.9	34.4971	6701.03	34.4971	7599.14	34.4971	7442.22
34.5231	6844.14	34.5231	7491.36	34.5231	6792.12	34.5231	7584.91	34.5231	7573.59	34.5231	6341.37	34.5231	6775.39	34.5231	7655.96	34.5231	7470.25
[truncated: 1,748 more rows]

## Sheet: Fig 2a
x value in xLi2O-TaCl5	Ionic conductivity (S cm-1)
1	0.0004159
1.1	0.00541
1.2	0.00637
[truncated: 5 more rows]

## Sheet: Fig 2b
x value in xLi2O-TaCl5	Activation energy (eV)
[truncated: 8 more rows]

[truncated: 19 more sheets: Fig 2c, Fig 2d, Fig 2e, Fig 2f, Fig 2g, Fig 3a, Fig 3b, Fig 3c, Fig 3d, Fig 4a, Fig 4b, Fig 4c, Fig 5a, Fig 5b, Fig 5c, Fig 5d, Fig 5e, Fig 5f, Fig 5g]
